# Supplementary material for: Genome-Wide Analysis Elucidates the Role of CONSTANS-like Genes in Stress Responses of Cotton
Source: Int J Mol Sci. 2018 Sep 7;19(9):2658. doi: 10.3390/ijms19092658 (PMC6165416; doi:10.3390/ijms19092658)
Supplement: Supplementary file 1 [file ijms-19-02658-s001.zip]

Archive with 21 entries (20 files):
- Table S1.txt
- __MACOSX/
- __MACOSX/._Table S1.txt
- Table S4.txt
- __MACOSX/._Table S4.txt
- Table S5.txt
- __MACOSX/._Table S5.txt
- Table S2.pdf
- __MACOSX/._Table S2.pdf
- Table S3.docx
- __MACOSX/._Table S3.docx
- Table S2.png
- __MACOSX/._Table S2.png
- Figure S1 .png
- __MACOSX/._Figure S1 .png
- Figure S3.png
- __MACOSX/._Figure S3.png
- Figure S2.pdf
- __MACOSX/._Figure S2.pdf
- Figure S4.png
- __MACOSX/._Figure S4.png
