# Supplementary material for: Genome-Wide Analysis Elucidates the Role of CONSTANS-like Genes in Stress Responses of Cotton
Source: Int J Mol Sci. 2018 Sep 7;19(9):2658. doi: 10.3390/ijms19092658 (PMC6165416; doi:10.3390/ijms19092658)
Supplement: Supplementary file 1 [file ijms-19-02658-s001.zip › Table S1.txt]

Table S1 Protein sequences used in this study. We used the Ga, Gr, Gh, and At to indicate G. arboreum, G. raimondii, G. hirsutum, and A. thaliana, respectively, and used them as prefixes before the names of the CO-like genes to represent different species. 
 >Potri.001G061800.1
MVTHKSKTKETVPCDFCSEQTAVLYCRADSAKLCLFCDQHVHSANLLSRKHVRSQICDNCSTEPVSFRCSTDNLVLCQECDWDAHGSCSVSASHDRTTIEGFSGCPSALDLASIWGFDLEEKKPEPLIENWSNNSCGVIHDLVNEPWVYDKSSGNLTFQDLMVPNENNNNGNRNIDNVMIFGNVTKSPSCGKYKHVICKQLFELFKRDLIGGGVEGEGCGFGDGEGCGFGGGDGGGETLVTQSRSGWRSGVKGVQFGNGNDGGFGDDNVVVCGGNGSGGNVRGEQLLQEQRPFTSLLMLPTEVDVKSNGRVVGGDITWDSNAKAHGTQVWDFHLGQLRNHDESGQLEIEYVANDAGFVIKDFGELMKETSSTSPKMLGDMYQMNCSTAHDDMTSFNNNLNNPTSSQGPATSESNNLPIVRSGFSKPRCSSSSNDVQFMEQSILIRGEGLKMEAATKVDMELLARNRGDAMQRYKEKKKNRRYDKHIRYESRKARADTRKRVKGRFVKTTEAPDS*
>Potri.001G323500.1
MEKCLNSKQKKDCFLFLPCEFCNSKAAILYCRADSAKLCLPCDQQIHSSNTLSLKHVRSQICDNCRAEPASIHCSNDNLFLCQDCDWDSHNSSFSVSSLHNRNPVEGFMGCPPVVELASLFGFDFKSDFFVDSDPGSCSFEQEAVNFQDFAVSSDDFSVLSSSGKSRQEVYKQLVEMGKRGMVRVNGDGAELGPDTPPSRCAVQWNLESLELENGDEELLHQQTPFTSLLMLPNHVDASENDCVSDLGFMWDCNYTHQGAQAWDFQLGTSLDCTIPGPQEEGYDVKDPGFMVKNYVDFTEDGAFATQKVLDDGHVTSCCSSTCEDNLSKNSCSNQQLSRYKPPTENCNNTPLIGLSPESMPGEPNAHIQVMEQPSLTWFETLNEVRQKGDAGLFAQNRGNAMLRYDKRIRYESRKARADTRKRVKGRGKPVFLGKASPLMLWPELVVTCNPLDHINGEWSFNKHSLQKSLERSSYSDRNNASLSFASTMTVTMLHLRL*
>Potri.002G208100.1
MKPRQQQKRLCDYCNDTTALLYCRADSAKLCFSCDHEVHSTNQLFSKHTRSLLCDACHASPVSIFCQTEHSVFCQNCDWERHSLSSLSSTHIRRPIEGFTGCPSGNELMTILGFEDLGLKKSLFFSEESDGFLGSELDDGCSDLFLWDSPAVCIDDLIVSSDSGSNFQTLGVPPLPKNRNAACGQHKEEILCQLRELVRLKPDPYGNADIDPANILQSLDADPQPPNLNTIGDPGAFTSYKENLPDWLADYGEAANQVLFLSTLPSSNFEESCAVPDKEFNIIGSASHVHDDHAAEPQHLTIETLPALPNVVTHELNSQERDSAISRYKEKKKTRRYSKHIRYESRKVRAEGRTRIRGRFAKMDH*
>Potri.002G214500.1
MGYICDFCGEQRSMVYCRSDAACLCLSCDQIVHSANALSKRHSRTLLCERCNSQPALVRRVEERISLCQNCDWMGYGSSTSASTHKRQTINCYFGCPSVSELSSKWPFILDFPSGGGSTCEQELGLMSIAENSTKNTLGPTENTICHNASGIVGVNDRCEIAKSGVWHEASSVPESSSVPNNLDQPTRSPNSSLPKLYCPGTKCPARYEDADLYEDFNMAEMDLNLENYEELFGVTLNNSEELFENGGIDSLFGTKDMPIVDSNCQGAFAAEGSSVGLVNTIQPTCSNAPSTDSMISSKTEPILCFTAKQGHSSLSFSGLTGESNAEDYQDCGASSMLLMGEPSWCPPCLESPLPSANRSDAVKRYMEKKKTRKFEKKVRYASRKARADVRRRVKGRFVKAGDAYDYDPLSQTRSF*
>Potri.003G166000.1
MVTHNSKTKETVPCDFCSEQTAVLYCRADSAKLCLFCDQHVHSANLLSRKHVRAQICDNCNSELVSVRCATDNLVLCQECDWDAHGSCSVSASHDRTIIEGFSGCPTALDLASIWGFDLEEKKQEPFQDLMVPNENSNNGNRNVDNVMVFGNVSKSPSCGKYKHVIYKQLVELLKRDLMGGGGGGGEGGGGGDDEGGDFGDGEGCDFGGGDGREGENLVPETQSRSAWREGVGFGNGNGNGNGGRFGNDNVGGGGSDGNVRGEQLLHEQMPFTSLLMLPTEVGVKSNGKLIGEDIMWDSNANAHGTQIWDFHLGQLRSHDESGQLEIEYGANDAGFVIKNFSEPMKETSLTNTKMLGNMYQMNCSIVHDDMASFNNNLNNNLTSSQGPATSESNNLPIARVLSGTAFCKPKCSGSSKDVQFMEQSILVRGEGFKTEAATKVDMELLVRNRGDAMQRYKEKKKTRRYDKHIRYESRKARADSRKRVKGRFVKTTEAPDC*
>Potri.006G173600.1
MGIEVESLKNLTGGWSVAAKRCDSCKTAAAAAFCRADSAFLCLNCDTKIHHSGVNSKIMSRHERVWMCEVCEQAPAAVTCKADAAALCVTCDADIHSANPLARRHERVPVEPFYDSAESIVKTSSAFNFLVPGDQNGVSAYDHNDEIEGVSWLLHGNHTTHDLNTKINIENPVVKTGDMFFCEMDPFLDFEYQNSMDGRYKQSHGGGGAGADSVVPVQNKPAPLPVIDHKNCFDIDFCRSKLTSFSSYPSQSLSHSVSSSSLDVGVVPDGNSMSDISYPFGRSMNTYTDPSMPISGSTTNQAAAQLAGIDREARVLRYREKRKNRKFEKTIRYASRKAYAETRPRIKGRFAKRTEMESDMDTLYNSPSSVPFLADTHYGVVPSF*
>Potri.006G267700.1
MASKLCDSCKSATATLFCRADSAFLCVSCDSKIHAANKLASRHARVWVCEVCEQAPAHVTCKADAAALCVTCDRDIHSANPLAQRHERVPVTPFFDSSSAAHGGGAAVNFLEYRYLDDVNGGDDVSREEAEAESWLLPNPGGGNTKGVDSLDLNTGQYVFGAEMHPYLDLDRYVDQKVEVEVQEQNSSGTTDGVVPVQSNKLGFQAPALVNDNCCFELDFSAGSKTFAGGYGYNSLSHSVSSSSLDVGVVPDGSTLTDISNPYSRSVSNGMESANQTVQLSAVDREARVLRYREKRKNRKFEKTIRYASRKAYAETRPRIKGRFAKRTDSGVEVDRSSIYGFGVVPSF*
>Potri.007G121200.1
MESVCDFCGVEKAVVYCKPDSAKLCVHCDGCVHSANFLSRRHRRSLLCDKCSSLPAVARCFDEKLSICQGCDCSANGCSSLGHQLRALNCYTGCYSLAEFSKIWSSVLEGSSSGGFDSGWDSLNSAPINENCISSCLEQRDNEGDQVSMFPEVTNLPKDIGLPDGEDLCEGLNLDDIPLDFENSDEIFSCSETQSKYQFGDVGKDCMLMEKNLSVTGSNGFPAVSGQVHSSMSLPLSNIIGESSAADYQDCGLSPLFLTGESPWESHLDASSPQARDKAKMRYNEKKKTRTFSKQIRYASRKARADTRKRVKGRFVKAGEAYDYDPLLSSNF*
>Potri.008G120400.1
MICIKSSANAVGGKTARACDSCIKKRARWYCAADDAFLCQACDSSVHSANPLARRHERVRLKTASLKSLDLCSKENSVPSWHGGFTRKARTPRHGKPVSQSKIAETIRNIPIPLVPEVGSDEISHEDNEEEHLLYRVPIFDPFVADLCASTTISNEAGAIVPAGGNDGTDQRVADSNGVESKILIGAIERRDVESLPGFLPSDMDLAEFAADMESLLGRGLENESFGMEELGLMDCKEEKEFEVKGFPLWNGKVKVEDEENASVERKAVRKCYAGIETDMAKDPIFELSFDYNSSATCGEEDEKVGIEEGDLKNTRGEYEDDDGAKRKILLSLDYEAVMTAWASQGSPWTNGNRPDFDPDECWPDCMGICGAQLHHPYGDMISGLGAHPAMVDGGREARVSRYREKRRTRLFSKKIRYEVRKLNAEKRPRMKGRFVKRTTLAGK*
>Potri.010G125100.1
MICNKSLANAVGGRTARACDSCIKKRASWYCAADDAFLCQACDSSVHSANLLARRHERVRLKSASLKSSDAGSKDNSMPSWHGGFTRKARTPRHGKPVSRSKIEETTRNIPIPLVPEVGSDEISLEDNEEEHLLYRVPIFDPFAAELCTSTTVSNEAGAVVPAGGTDTDQRAADSSGTESKVLLGGSEGKDVESLHGFLPSDMDLAEFAADMESLLGRGLENESFGMEELGLMDCKEENELGVKGYPLGNGKVKVEEEEDAGMEEKAVRECHADIEIDIAKDPPFELSFDYDSPATCVEEDEKVGIEEGDLKNSDGEYEDDGGAKKKRRTLLSLDYEAVMTAWASQGSPWTNGYRPDFDADECWPDADCMGICGAQLHHPYGDVSGLGAHPAALVDGGREARVSRYREKRRTRLFSKKIRYEVRKLNAEKRPRMKGRFVKRTTFAGK*
>Potri.014G170600.1
MGYVCDFCGEQRSMVYCRSDAASLCLSCDRNVHSANALSKRHSRTLLCERCNSQPALVRCAEERISLCQNCDWIGHGTSTSASTHRRQTINSYSGCPSASELSSIWSFVLDFPSRGESTCEQELGLMSIAENSTTDSWGPTENTIGQNASGVVEVNDRREIAKSGVWLGSSSIPESSSVPNNLDQTTRSANTSLPKLCCPGTKCPAPYEDADLYEDFNMDEMDLSLENYEELFGVTLNNSEELLENGGIDSLFGTKDMSGADSSCQGAVAAEGSSVGVVNAVQPASSNAASADSMMSNKTEPILCFTEKQGHSSLSFSGLNVESSAADYQDCGASSMLLMGEPPWCPPCPESPFSSANRSDAVMRYKEKKKTRMFEKKVRYASRKARADVRRRVKGRFVKAGEAYDYDPLSQTRSF*
>Potri.015G054600.1
MISGRKAANAMGSKTARACDSCLRKRARWFCVADDAFLCQACDASVHSANQLASRHQRVRLETASSYRISSSLNTDQDYSPPAWHQGFTRKARTPRHNSNKSLLVQQLLKDDREKVLNPLPLVPEIGSEEEPNMAPDENEDDQLLCRVPVFDPFAAKMCDIVTSEDENMVVEVYGQEGACGLDNLPGFLPSDMDLAEFAADVENLLGREADEEYHDTKDLELLDCSKGEDEGQFCFADKVVKMKDEQEMETIIDCHFDQDFNMARESLLGWNFDYETLVDGDEEVEEKKVPVPETEMMNSTGYKEMKRNVSLRLDYESVIIAWANQGCPWTTGSRPELNPDDSWTDSMGACPKDVNNPYGGLGSHTRGGDGEREARVMRYKEKRRTRLFSKKIRYEVRKLNAEKRPRMKGRFVKRTSLMGTTDFP*
>Potri.017G107500.1
MPRVTSLILSSPLVFFLQVSLILATNAHSLSYIAKDSITEIGIGREREEVMLKEESGGSGSGGVVNNWARVCDTCRAAACTVYCRADSAYLCAGCDARVHAANRVASRHERVRVCEACERAPAALLCKADAASLCTACDADIHSANPLARRHQRVPILPISGYLYGTQVGPAAGETEDQFMTQEGEETIGEEDEDEAASWLLLNPAKNSNNQNNNGFLFGGEVDEYLDIVEYNSCAENQYSDQYNQQHYSVPPKSCGGDSVVPIQYGEGKDHQQQQQQQHHNFQLGLEYEPAKAAYSYDGSVSQGVSMSSMDVGVVPESAMSEISISHQSAPRGTIDLFSSPPIQMPSQLSPMEREARVLRYREKKKARKFEKTIRYASRKAYAETRPRIKGRFAKRTDVDVEVDQMFSSTLMAETAYGIVPSF*
>Potri.018G013800.1
MASKLCDSCKSATATLFCRADSAFLCISCDSKIHAANKLASRHARVSVCEVCEQAPAHFTCKADAAALCVTCDRDIHSANPLASRHERVPITPFFDSSSTVHGGGEAVNLLEDRYFDEVDGGRGDVSREEAEAESWLLPNPGGGTTKGVDSMDLNTGQYVFGSEMDPYLDLDPYVDPKVEVQEQNSSGTTDGVVPVQSNKLGFQSPALVNDHCCYELDFSTGSKSFGGGYGYNSLSQSVSSSSLDVGVVPDGSGSTLTDISNPYCSRSVCNGMESANQTVQLSAVDREARVLRYREKRKNRKFEKTIRYASRKAYAETRPRIKGRFAKRTDTEVEVDRSSLYGFGVVPSF*
>Potri.T016900.1
MLKQESSGGGGGDNRARVCDTCRAAPCTVYCRADSAYLCAGCDARVHAANRVASRHERVSVCEACERAPAALLCKADAASLCTACDADIHSANPLARRHQRVPILPISGCLHGSPVGPAAGETEDRFTTQEGEETISEEEEDEAASWLLLNPVKNSKNQNNNGFLFGGEVDEYLDLVEYNSCTENQCSDQYNQQHYCVPPKSYGGDRAVPIQYGEGKDHQQQRQYHNFQLGLEYEPSKAACSYNGSISQSVSMSSMDVGVVPESTMSEISISQHRPPKGTMELFSSTAIQMPSQLSPMDREARVLRYREKKKTRKFEKTIRYASRKAYAETRPRIKGRFAKRKDVEVEDDQMFSSTLMAETGYGIVPSF*
>Potri.T094400.1
MGIEVESLKNLTGGWSVAAKRCDSCKTAAAAAFCRADSAFLCLNCDTKIHHSQVNSKIMSRHERVWMCEVCEQAPAAVTCKADAAALCVTCDADIHSANPLARRHERVPIEPFYNSAESIVKTSTAFNILIPGENGVSGYDQNDDVEGVSWLLQSNHTTHDHNSKLQIENPVVKTGDMFFSEIDPFLELEYQNSIDASYEKIHGGAGADSVVPVQTKPAPLPVINHESCFDIDFCRSKLTSFSYSSQSLSHSVSSSSLDVGVVPDGNSMSDISYPFSRSMNTTTDPSMPLSGWTANQAATQLAGIDREARVLRYRERRKNRKFEKTIRYASRKAYAETRPRIKGRFAKRTEMESDMDNLYNSPSSVPFMADTQYGVVPSF*
>Sobic.001G118100.1.p
MTTSAGAAAGAALGARTARSCDGCMRRRARWHCPADDAFLCQTCDVSVHSANPLARRHHRVRLPSASCSSPPCDPDAPTWLHGLKRRPRTPRSKPGGGKHEATTPNSMAAAASAAVPDLEAEESGSGIVGDNDDHGFLVDDDEDLLYRVPVFDPMLAEFYNPVADEGEQKPLAEFYNLVADEGEQKPACLMPPLVETSPEFASGGLAEADGLSGFDVPDMELASFAADMESLLMGVHDGFDDLGFLDEEKPQVNADAYLEAMAAPVPEREDKKRKRPEMILKLNYDGVIASWVRDGGSPWFHGERPHLDPYELWSDFPAGSRGLLGGAVTAVTGGEREARVSRYREKRRTRLFAKKIRYEVRKVNAEKRPRMKGRFVKRTTLPPLPRPPPQQQQKQLPRALPHVGMVLAPPPGANGRFQF*
>Sobic.002G408500.1.p
MSSAAADAASGKEAPACESCTSLPAVVYCRADSARLCLPCDRHVHGANAVSTRHVRAPLCSGCRATATVTAGGGTFLCANCHFGSEEEEGRHRDGDDPQPLHHDRAAVEGYVGCPSIAELAAILGVAGYDEKAAAAGNGGWWPASAWEDPQVLRLEDVIVPTTSCHGLQPLLTPPSPENRSSGGEMADEVVRQLGELAKLEATVAAAYAEMEPADGEQLPPWASPELAIGHADFGALDAGAAWHDAATIAAVPSTEEQEAWIAAGCDVDAAGRTDEEAREHAALAPAPAEPCLSSFVEMSEICPGSVVTLSHGGVGGGGTADVDNSGKTDAETAPRPQLAPTAPVLVAVPVPVTEKMGGYDVAYPDRGTVISRYKEKRKNRRFDKQIRYESRKARADGRMRIKGRFAKSGGEV*
>Sobic.004G063200.1.p
MEALVAGRYWGVGGRRCEACGGSPAAVHCRTCPGGGAYLCAGCDAGHARAGHERVWVCEVCERAPAAVTCRADAAALCAACDADIHDANPLARRHERVPVQPIGAAAAAPAAETLLFGAAAEENQDDDDGAAAAAKVVGVDAGKLADFLFADVMDPFFGQDFTGGTRFPHADSVVPNKGSCGGGGAVDLDFGGGVAAAAVAAKPSYSSYTAASLGHSGSSSEVGLVPDAMCGRGGSVTGGVIELDFAQSKAAYLPYAATPTHSMSSLDVGAVPERGDGVMAGRVATPPAAAAAESREARLMRYREKRKNRRFEKTIRYASRKAYAESRPRIKGRFAKRADDNDADADADFDFDAGAAAATAPARSRSQQQQPSYPYVLDFAAGYGVVPTF*
>Sobic.004G211200.1.p
MDTAVELELEQKPAVGYWSVVGARPCDACAAEPARLHCREDGAFLCPGCDARAHGAGSRHARVWLCEVCEHAPAAVTCRADAAALCAACDADIHSANPLARRHERLPVAPFFGALADAPQPFPSPAFAAAAAAGGQAQGEAAAADNDDDDGSNEAEAASWLLAEPDNSHEDSAAATAADTLFAESDAYLGVDLDFARCMDGVKAIGVPVAPPELDIAAGSFFYPEHSMNHSLSSSEVAVVPDAQAAGVPAVVSRGKEREARLMRYREKRKNRRFDKTIRYASRKAYAETRPRIKGRFAKRCSAEADDDALEHDEGACFSPAGSAHAASDGVVPSFC*
>Sobic.004G249500.1.p
MSSSKHAAAGAGAVGGKAARACDSCLRRRARWYCAADDAFLCQGCDASVHSANPLARRHERLRLRPMTSPPDPAHSTLEAGGVGVASTSTWKKRQQQQQQVAPAWSKRKARTRRPHVKSVGQLLSRKLVVVPEVATVESSEERKVEEEDEEEEEEEEQLLYCVPTFDRALAELCTPPPPLDDPTATASSSCCRDNDVDGAVDNAKAAPPAVVVAESPVQQLPDSFAGFGPTDAELREFAADMEALLGQGLGDSNELDESFYMESLGLMTTTQQAEDVDVGRVKMEPNGSVISRSRGEGAPGFGPAELMKPEASSAEVLVLDIDFNCSSPTVMMDHEDEDSFEHKASASNGDAAAAGTQFLKRSLDLSLNYEAIIESWGSSPWTDGQRPNVQLDDFWPHAHLTGWMAGGGRLGGEAAAVSPRLGMVGGREARVTRYREKRRTRLFAKKIRYEVRKLNAEKRPRMKGRFVKRPAAAGGGGAAIAAPCAVT*
>Sobic.004G256200.1.p
MASLCDFCGKQRSMIYCRSDAASLCLSCDRNVHSANALSRRHTRTLLCDRCGSQPASVRCLEDNASLCQNCDWNGHDAASGASGHKRQAINCYSGCPSSAELSRIWSFIMDIPTVPAEPNCEDGLSMMTIDDSDVTNHHDASDDKRLLEIANTTLMSDPPSADKPKPLISSSSGDGFDVLPLATDQPAGSVSVTPKVPYARDDDNFNDGMYEDLCVDDADMTFENYEELFGTSHIRTEELFDDAGIDSYFEMKETQPFDFNEEPKTMQLECSNVVSADCGMLNPGARADSSLCIPVRQVRSSISHSLSGLTGESSAGDHQDCGVSPMLLMGEPPWHSPGPEGSVAGGSRDSALTRYKEKKKRRKFDKKIRYASRKARADVRKRVKGRFIKAGEAYDYDPLSQTRSY*
>Sobic.006G135100.1.p
MEGDEKSAGGAPAYWGLGARPCDACGAEAARLYCRADAAFLCAGCDARAHGAGSRHARVWLCEVCEHAPAAVTCRADAAALCASCDADIHSANPLARRHERLPVAPFFGALADAPKPFASSAAAVPPKATAGADDDGSSEAEAASWLLPEPDHGHKEEGATTEVFFADSDPYLDLDFARSMDDIKTIGVQGGPPELDLNGAKLFYSDHSMNHSVSSSEAAVVPDAAAGAAPVVAVVSRGLEREARLMRYREKRKSRRFEKTIRYASRKAYAETRPRIKGRFAKRTPGAGEDPLEEHEEMYSSAAAAVAALMAPGGADADYGVDGVVPTY*
>Sobic.007G092000.1.p
MGSEGSTSPGGGGGAACAVCGGAAAVYCAADAAALCGPCDAAVHAANLLASRHERVPLSMAAVAAASGVYDDLFAPDDIDAASSWAAAAHASPQNGSSSTSFTTSDGGAEGRMSLFDLLSDVDLAAACVTGGGVGGYLPDGVAPVHHHGAAPLWAQPGLQAAAWTATWSPADAAAAAAVVGVPGAAAVVAAAAEREARVQRYREKRKNRKFQKTIRYASRKAYAEARPRIKGRFVKRAGTSSSSSSGAGGTSDTNDATDAASKFWLSFSDDGRDDGVGFYVDAGAYGVVPSF*
>Sobic.007G189800.1.p
MKSGGGGGGGGGGGGQQWPCDYCGEAAAALHCRADAARLCVACDRHVHAANALSRKHVRVPLCAGCAARPAAARVSPVPGADPAFLCAGCCDDAASAAVRVPVEGFSGCPSAAELAASWGLDLRRAEEGKDGAGGDIDDGDPFLSVLDYSVLGVAVDPDLRDLYVPCDPPRVPAPDAAGARPLRGQALCDQLAEMARRETDTAHAHPHSDLSPRTPRRTSAASGGRLPPGKMSPPAAMPTHHPPPAAVQEVPLPYTSLLMMASANCADLIGGADRVGDDDEQLLWDCAAPSVPPTQIWDFNLGRSRDHDEKSALEVGYGSNHGGFMIKSYSDMLKEISSGTTKDLEDIYDSRYCSTAEDIMSSNICQLSSKNVSTASNKRKLSSCASTIDGPTTSGNHVPTSGPALTREISFGDQTVSTPAAERPAVRIDSETLAQNRDSAMQRYREKKKNRRYEKHIRYESRKLRADTRKRVKGRFVKSTEALNAGYGG*
>Sobic.010G108500.1.p
MIATTGSSAKTAAAAAVGGKSARACDGCLRRRARWYCAADDAFLCQGCDTSVHSANPLARRHERLRLQPAAASSSPLHTPPRTGAAANNKRERHDEVVPAWFRRKARTPRGGHAKSVGGQALSRSRRLGVVVPHAAAGGGDSPDDGRSAEGEFEAEEEQLLYRVPIFDPALAEFCSPPPAPLEDAAALASSCNEDGAVEDPANSKPDPGPATPAPAPVVQFFPDSGHANFEPTDAELREFAADMEALLGHGLDDGNEEDSSFYMETLGLLDPVEVGDDATRVKVETDGGSACGEASGTLACALELLDPAEVSDEMLDIDFNYGSPLDTMMDDEKAASSDTGGADDAQFLQTSLSLTLNYEAIIQSWGSSPWTAGGERPHVKLDDSWPHTNMWVVGGVAGHGGEDLLLGTARLGMDGGREARVSRYREKRRTRLFSKKIRYEVRKLNAEKRPRMKGRFVKRATAGGSSLAIAGLA*
>Sobic.010G115800.1.p
MNYNFSSNALDEEEVAGRGGEGGSCAAAPAWARPCDGCRAAPSVVYCHADAAYLCASCDVRVHAANRVASRHERVRVCEACERAPAVLACRADAAALCVVCDAQVHSANPLAGRHQRVPVLPLPVAAIPAASVLAEAAATAVAVGDKQEEEVDSWLLLTNTKDPVSDNNNCNCSSSSNNNISSSNTSTFYADVDEYFDLVGYNSYCDNHINSNPKQYGMQERQQQQQLLLQKEFGDKEGSEHVVPASQVAMANEQQQSGYGVIGVEQAASMTAAVSAYTDSITNSISFSSSMEVGIVPDNMATTTDMPNSGILLTPAEAISLFSSGSSLQMPLHLTSMDREARVLRYKEKKKSRKFAKTIRYATRKTYAEARPRIKGRFAKRSSDMEIEVDQMFSSAALSSDGSYGTVLWF*
>Sobic.010G123500.1.p
MGALCDFCGEQRSMVYCRSDAASLCLSCDRNVHSANALSRRHTRTLLCDRCASQPAMVRCLAENASLCQNCDWNGHIAGSSAAGHKRQTINCYSGCPSSAELSRIWSFVSDIPNVAPEPNCEQGISMMSISDSGVSSQDNAAGDNNLLDIASETLISDLGTCDKPLVGSSSGAGVNLLPLATDQTAGSVDSPPDKDSCVQVPYTPDKDMFSKDSIYEDFCVDDVDLAFENYEELFGTSHIQTEQLFDDAGIDSYFEVKEAPAGNSTEQSKLKQPANSNAVSADSGMSNPGVKGDSSVCIPLRQARSSLSLSFSGLTGESSAGDHQDCVVSSLLLMGEPPWQPPGPEGSIAGGSRDSAITRYKEKKKRRKFDKKIRYASRKARADVRKRVKGRFVKVGEAYDYDPLCQTRSY*
>Sobic.010G214000.1.p
MELHKYWGVGGRRCGSCEAAPAAVHCRTCVGGSSSFLCTTCDARPAHARLAHERVWVCEVCELAPAAVTCKADAAVLCAACDADIHDANPLARRHARVPVAPIGSEAAAAAVEAMLFGTGDAAEADDQHNNAAAAAEQHQHQHHAHHAHALNLNVEAKDMKLDYLFSELDPYLSVEIPRFHHADSVVPNGAGAAGAVELDFTCGIGVKHSSYSSYTATSLDLAHSGSSSEVGVVPEAFGGGGGGGGGSFELDFTRPKPQAYMPYTATPQSHSVSSVDVEVVPERGDLPAVRPVPLMGESREARLMRYREKRKNRRFEKTIRYASRKAYAETRPRIKGRFAKRADHDGDGDADDAEAEAAVPSSYVLDFGYGVVPSF*
>Thecc1EG002458t1
MGYICDFCGDQRSMVYCRSDAACLCLSCDRNVHSANALSKRHSRTLLCERCNSQPAFVRCAEERISLCQNCDWMGHGTSTSNSTHKRQTINCYSGCPSAAELSSVWSFVLESPSAGESACEQELGLMSITENAERTSWDPTENTISQNGTGVAEVNDDLDADKGSSWGGSASVPELRSAPRLLDQPAGSTDLLPKLCCPQTKCPGLCEDDLYADFNMDEVDLNLENYEELFGVTLNHSEELFENGGIDSLFGTKDMSAADSNCQGAVAAEGSSVGLVNAIQPACSNAASADSMMSNKTDSVLCFTARQAHSSLSFSGLTGESSAGDYQDCGASSMLLMGEPPWCPPCNENSFSSATRSDAVMRYKEKKKTRKFEKRVRYASRKARADVRKRVKGRFVKAGDAYDYDPLNQTRSC*
>Thecc1EG004548t1
MTDQKNNNQKQRRLCDYCNQSKALLYCRADSAKLCFSCDREVHSANQLFTRHPRSQLCDACDKSPASIFCETEQSVFCSNCDWESHKCSSSSLHNRRPIEGFSGCPSVSELVNSFGIEDLGSKTLFLSEEKVGCGDGGEDDGLLDLLSWETPEFSSLDDLIVSSDFGHGFKPTDVPPLRKNRNASCGRHKEEMLLQLRELAKSEPNLSTDFENVTGFLPLLPNTYNSQPGSVHTSCKIDKDPIPFPAYELSAPQCFSDNVEMANQVFLPFSQLRGYTEESAVVPNEHLDTSRTAHVNDSLEDQLQHQIAAGTTSALPKIVVHELNSQERDSAISRYKEKRKTRRYDKHIRYESRKVRAESRTRIKGRFAKVEH*
>Thecc1EG007770t1
MEPLCDFCRGVRAVVYCKSDAARLCLSCDGCVHSANLLSRRHARSLLCEKCNSQPAVVRCLDEKLSLCQACDWNSNSCSSFRHRREALNCYTGCPSLAEFRRIWSSVLDASSSSAFDAGLPVGSLPANDNCVINCLNQREPGGAFGLVGTKLNEPDPCPKLEPWMGPSSLIPTNANYMPYCRNQEPLFSEESNIPKGCSDLKDFKLLDGDDLCEGINMNDVQLNFETADEIFGCSQGQNRSQFDNVGTEGLVMEKNITLTESDVPIEHTLEASSSGQKDCMAFPGSQVGGSASVMAAMTGTSNCMLMNRGCNRNINLEYPAGQIPSTIALSLSNIAGEHGAADFQDYGLSPVFLTGESPWESNLEASCPLARDKAKMRYNEKKKTRTFGKQIRYASRKARADTRKRVKGRFVKAGEAYDYDPLVARNF*
>Thecc1EG008446t1
MVSPKPESKEMVPCDFCNEQIAVLYCRADSAKLCLFCDQHVHSANLLSRKHLRSQICDNCSTEPVSVRCATDNLVLCQECDWDAHGSCSVSSAHDRNPVEGFSGCPSALELASAWGFDLEEKKPLAKSWNGCHQDLMMPAMESWLYKSSLQEMMVPYECFTCEETVKKQSHGSGKCKQIIFKQLVELMKRDFMAGDVADGGRGAGENLVPYVEAKGSGLARQEFIQPQPQPQTQTPFTSLLMMQTRESERTVDGGDVLWNGNPNNQTPQIWDFNLGRLRGHEECSQLEDVGYGGSDAGFMIKNFGELMKETSLSNAKMLGDMCHINYTPPQDDMASINNSSNLAASQGPATSESNNLPIARPSSVSAFGKPKGSSSSKDVHFIEHPILMRGDQVRQSAPSKADLELLTQNRGNAMQRYKEKKKTRRYDKHIRYESRKARADTRKRVKGRFVKATEAPDH*
>Thecc1EG009901t1
MISTKNVANAVGGKTARACDSCIKKRARWYCAADDAFLCQACDSSVHSANPLARRHERVRLKTASLQSSGHEAPLESFAPSWHKGFTRKARTRRPTKASIHQKLKAEHTKRNSNPFPLVPEIGADEISYEENEEEQLLYRVPIFDPLVAKLCTSTTSNEAAVSAVGNDVETADAAVSESKAFLACNGQDADGSHGLFPSEMDLAEFAADVESLLGKGLENESFGMEDLGLKDSKEKYFRDCSLGNGKVKIEDEESFEAVGACHVDSEIDMAREPFKLNFSCDSPGNCGEEDELVKEEVTVKSYEEYEEDTAKKKKRKILLSLNYESVITAWASQGSPWTSGGRPDFDPDECWPDCMGTGGTEVHHTYSDLIGMGAHQALGDGGREARVSRYREKRRTRLFSKKIRYEVRKLNAEKRPRMKGRFVKRASFLAGPAFPFVNK*
>Thecc1EG012333t1
MTTDKKAANAMGGKTARACDGCLRKRARWYCAADDAFLCQGCDTSVHSANQLASRHERVRLETASFSKFSASVTNRTNQDAPPAWHQGFTRKARTPRQNKSMLGQQKDEGKVFSLNPLDPVVPEIGSEDGSVDENEEQLLCRVPVLNPFAAELCNMVTSDGDEVAMVNEDGNFVIDDYEREGTCELDDGLHGFLPSDMDLADFAADVENLLGVGLDDDACCDTKGIELLHSKEEDGSNVLHEGKIVKVKDEEEVEGITACCFDSAFDVTRESLNWSYDYESPTIGEEEEEKVLPATETTTMNGESKAEMKRNMLLRLNYESVITAWARQGSPWTAGSRPEFNPDDFMGSNLKEGHHLSGGIGGIYSLQGRGNTDGEREARVSRYREKRRTRLFSKKIRYEVRKLNAEKRPRMKGRFVKRTSFVGTAFTYIN*
>Thecc1EG014441t1
MVTYQANWARTCDTCQAAACTLYCHTDSSYLCNDCDKRIHAANPMASSHQRVWICAVCENAAAAVTCRADAASLCIKCDIEIHSVNPLARRHIRVPIPPLSGLACSSSSTHQVELPDPMFDTENEIAAGTINEEIDENETDCWLLLEPDSTDNQTMSGFTYGEQVDEYMDVRDTCTEYRCQEQCSDQQQLLCVNNPEDSGSDIDVPVQTFESKKQSQQQEKQLQRQTHQQLQGIYFNTEHRGSKAAFMYTPSSTLSARGAQPLHQCSRDFPKSVNEEQQTNGIYVPLPLITAGILPNATSNIPSTYTGFPNGATDLFPYPLPLMPLQFTPMNREAKVLRYREKRKARKFEKKIRYASRKAYAETRPRVKGRFARKTDMEIEDDQLFSKEDYGYCIVPSL*
>Thecc1EG017297t1
MMEKVSKSKPRRSVLVLCDFCNSKPAVLYCIADSAKLCLFCDQRVHSANALSFKHARSQICDGCKTKPASFLCSNDNLIFCQDCDWNSHNSNCSVSALHERSPVERFSGCPSVTELASLLGFDLKPKYLMNLDPGFSLYEQELMNLEDFMVPNENSSVSSALLSSVKLNHEVYRQLVEMGKRDLVRVSGDGAELGPGTPPGRSSEKGNLGSFEVENGDDEELLHQRTSFSSLLMLQNNVALRKTDYVAEGELIWDYNSSYQASKIWDFQSGRSRDYEESCPEDAGCMNSISSRGFVIKNYDEFAKEGSLSETKVFQDMDQMSLSMKCEDTLSRSSRCNQPFSSYTATTEASNHVPVVGSSSDSKVVEPLKCDSTRYVQVMEHLVLAGGESMNEAKAKIDMELLAQSRGNAMLRYQEKKKHRRYDKHIRYESRKARADTRKRFKGRFVKASEAPDVKV*
>Thecc1EG019107t1
MLKEETSDASGGGGSGNNWARVCDTCRSAACTVYCQADSAYLCAGCDARVHAANRVASRHERVWVCEACERAPAAFLCKADAASLCTTCDAEIHSANPLARRHQRVPILPISGCLYGPSATELRGRKMASAAETEDGFMDPEGDETIAEDEDEAASWLLLNPGKNSTNQRNGCLFGGEVDDYLDIVEYNSSVENHITDQYNQQQQHYSVPNKSYGGDSVVPIQSGEAKDHLQQQQHQQQTLQFGLDYESSKAAYSYNGSVSHSVSLSSVDVGIVPESTMSDISISHRRPPKGTIDLFSGPSIQMPTQLTPMDREARVLRYREKKKTRKFEKTIRYASRKAYAETRPRIKGRFAKRTDVEVEVDQMFSTTLMTETGYGIVPSF*
>Thecc1EG036860t1
MASKLCDSCKSATATLFCRADSAFLCSNCDSKIHAANKLASRHSRVWVCEVCEQAPAHVTCKADAAALCVTCDRDIHSANPLARRHERVPVTPFYDSVNSVPAVKPNGVVNFLDERYFSEVDGDADVSREEAEAASWLLPNPNHKAVESPDVNTGQYVFSEMDPYLDLDYGHVDPKMEAQEQNSSGTDGVVPVQSKSVQAPMVNDHCFDLDFTGSKPFAYGYNAHCVSHSVSSSSLDVGVVPDGSAMTDISNPYGRGAESTHQTVQLSSADREARVLRYREKRKNRKFEKTIRYASRKAYAEMRPRIKGRFAKRSDIEVEADRRNMYGFGVVPSF*
>Thecc1EG038829t1
MRMGMEIASVKGIPGGWGMAAKTCDTCKSAAAAIFCRADSAFMCLNCDSRIHSGNNKLVSSRHERVWMCEVCEQAPAAVTCKADAAALCVTCDADIHSANPLARRHERVPVEPFFDSADTVVKSSPFSFLVPTDRSGACQQEDVEPGSWLLPNPNLISKLSGETNQVKTGDLFFSEIDPFIDFEYQNSFQPHNNAAMDSVVPVQAKPATIPVINNENCFDIDFCRSKLTAFSYQTPSLSQSVSSSSLEVGVVPDGNTLSEISYPFGRTMTDPSVPISATTTNNQAPQACGIDREARVLRYREKRKNRKFEKTIRYASRKAYAESRPRIKGRFAKRAEIDNEVDHMYNSPSAAAAFMSDAQYSVVPSF*
>AC233888.1_FGP002
MKGDEKSAGGAPAYWGLGARPCDACGAEAARLYCRADAAFLCAGCDARAHGAGSRHARVWLCEVCEHAPAAVTCRADAAALCASCDADIHSANPLASRHERLPVAPFFGELADAPKPFASSAAVPKAADDDGSNEAEAASWLLPEPDHGQKEGATTEVFFADSDPYLDLDFARSMDDIKTIGVQGGPPELDLAGAKLFYSDDSMNHSVSSSEAAVVPDAVAGAAPEVAVVCRGLEREARLMRYREKRKSRRFDKTIRYASRKAYAETRPRIKGRFAKRTPGAGADGEEPLEEHEEIYSSAAAAVAALMAPGGADADYGVVPTH
>GRMZM2G012717_P01
MIATTRGSSAKAAAAVGGKAARACDGCLRRRARWYCAADDAFLCQGCDTSVHSANPLARRHERLRLCPASPLQTPPDRSAAAAATATNKRERHDEVAVPAWFGRKARTPRGGHAKSVGQVALSRRLVVPHAAGGDSDSPDERNGGEEEQLLYRVPILDPALAEFCSPPPLEDAAGLALDASVCNEDGAIEDPAKPDPAAPLAQFCPVSGHFNFGPTDAELREFAADMEALLGHGLDDGNEEDSSFYMETLGLLDPMEVGDDATQVKVETDGSSACCEASGTLACGLELDLEASDEMLDIDFDYASPQDTATDERAASSDTGADAQFLQTSLSLTLNYEAIIQSWGSSPWTGGGERPHVKLDTRWPHDYTNMWVVGGVVGHGGEDLPGTPRLGMDGGREARVSRYREKRRTRLFSKKIRYEVRKLNAEKRPRMKGRFVKRATAGGSLAIAGLA
>GRMZM2G021777_P01
MDTAAELELGLELEQKPAAGYWSVVGARPCDACAAEPARLHCRADGAFLCPGCDARAHGAGSRHARVWLCEVCEHAPAAVTCRADAAALCAACDADIHSANPLARRHERLPVAPLFGALADAPQPFPSPAFAAAAGAEAPAQGEAVAEDYGSSEAEAASWLLPEPDNSHEDSAADTFFAESDAYLGADLDFARCMDGVKAIGVPVAPPELDIGAGSFCYPEHSMNHILSSSSEVAVVPDAQAAGLPVVVVVSRGEEREARLMRYREKRKNRRFDKTIRYASRKAYAETRPRIKGRFAKRRSAEGEDEALEHEEGACFSPTGSAPAASDGVVPSFC
>GRMZM2G038783_P01
MELHKYWGVGGRRCGSCEGAPAAVHCRTCVGGSFLCTTCDARPAHARLGHERVWMCEVCELAPAAVTCKADAAVLCAACDSDIHDANPLARRHARVPVAPIGSEAAAAAVEAMLFGTGEAAASEADEQHAAAEHAHAHAHALNLNVEAKDMKLDYLFSELDPYLSVEIPRFQHADSVVPNGAGAAVELDFTCGIGVKHSSYSSYTATSLAHSGSSSEVGVVPEAFGGSGSGGGSFELDFTRPKPQAYMPYTGTPQSHSVPSADVEVVPERGDLAAVRPVPLMGESREARLMRYREKRKNRRFEKTIRYASRKAYAETRPRIKGRFAKRADHDGDADADDAEAEAEAAVPMSYVLDFGYGVVPSF
>GRMZM2G041991_P01
MSSSKHAAGAVGGKAARACDSCLRRRARWYCAADDAFLCQGCDASVHSANPLARRHERLRLRPTDPHSTTLEAGVATATWKKRQQQVAPAWSKRKARTRRPHVKSVGELLSRKLVVVPEVSPIESSEERKAEEEEEEEEGQLLYCVPTFDRALAELCSPPPPVDDPTASSCCRDDVDGAVENNTKAPPVVVAESPVQQLPDSFAGFGPTDAELREFAADMEALLGQGLDDGNELDRSFYMESLGLMAQQAEDVGRIKMEPNGIVSSRSRGEGAPGFGPTEMKPEASSAAAEVLDTDFNCCSPTVMMDNEDEDSFEQKASASNAAAAAAGTQFLKRSLDLSLNYEAIIESWGSSPWTDGQRPSVQLDDFWPHAHLTGWMAGGGRLGGEAAVTPRLGMGGGREARVTRYREKRRTRLFAKKIRYEVRKLNAEKRPRMKGRFVKRPAAAAGGGGEELPLPPRAPSPSLPIEVARVAAQSPCGVPIGVRPRPCPRECRGR
>GRMZM2G042198_P01
MVPLCGFCGKQRSMIYCRSDAASLCLSCDRSVHSANALSRRHRRTLLCDRCGLQPASVRCLEDNTSLCQNCDWNGHDAASGASGHKRQAINCYSGCPSSAELSRIWSFIIDIPTVAAEPNCEDGLSMMTIDDSDVTNHHGASDDKRLLEIANTALMSDPPSPDKLKPLIGSSSGDGFDVLPLATDQPAGPVSATPKVPYARDDNKFNDGMYEDLCVDDADLTFENYEELFGTSHIRIEELFDDAGIDSYFEMKETPPFDFNEQPKIVQLQCSDVVPADCAMSNTGERADSSLCIPVRQVRSSISHPLSGLTGESSAGDHQDCGVSPILLMGEPPWYSPGPEGSLAGGSRDSALTRYKEKKKKRMFDKKIRYASRKARADVRKRVKGRFIKAGEAYDYDPLSQTRSY
>GRMZM2G075562_P01
MASLCDFCGKQRSMIYCRSDAASLCLSCDRNVHSANALSRRHTRTLLCDRCGSQPASVRCLEDNASLCQNCDWNGHDAESGASGHKRQAINCYSGCPSSAELSRIWSFITDIPTVAAEPDYEDGLSMMTIDGSDVTNRHDTSDDKRLLEIANTTLMSDPPSADKLKSPTGSSSGDGFDVMTLATDQPAGPVSATPKVPNARDDDKFNDGMYEDLCVDDADLTFEDYEELFGTSHIRTEELFDDAGIDGYFELKETPPFYFNEQPKAMQIECGNVVSADCAMSNPGARADSSLCIPVRQVRSSISHSLSGLTGESSAGDHHDCGVSPMLLMGEPPWHSPGGPEGSVAGGSRDSALTRYKEKKKRRKFDKKIRYASRKARADVRKRVKGRFIKAGEAYDYDPLSQTRSY
>GRMZM2G092363_P01
MGRSEGSTSPAAGGAACACAVCGGAAVVYCAADAAALCSPCDTAVHAANLLASRHERVPLSMVTAASGVYDDDLFAPDDIDAASSWASAPAQGQGSPQNGSSSASFTTGDSGAEGRGLFDLLSDVDFAACVTGGGGYLPDGVAPVVHHGAAPLWAQPGLAAAAWTATWSPAVVVPGAAVVAAAAAEREARVQRYREKRERRKFQKTIRYASRKAYAEARPRIKGRFVKRAAGTSSSSSSGAGTSDSIDAAAKFWLSFSDDARDGFFVDAGAYGVVPSF
>GRMZM2G095598_P01
MEGDEKSAGGAPAYWGLGARPCDACGAEAARLYCRADAAFLCAGCDARAHGAGSRHARVWLCEVCEHAPAAVTCRADAAALCASCDADIHSANPLARRHERLHVAPFFGALADAPKPFASAAPPKATDDDGSNEDEAASWLLPEPDHGQKEGATTEVFFADSDPYLDLDFARSMDEIKTIGVQQSGSPELDLAGTKLFYSDHSVNHSVSSSEAAVVPDAASGMAPMVAVVSRGLEREARLMRYREKRKSRRFEKTIRYASRKAYAETRPRIKGRFAKRTPGAGEDTLEEHEEMYSSAAAAVAALMAPGGADADYGVVPTY
>GRMZM2G107886_P01
MIATTTTGSSAKAAAVGGKEARACDACLRRRARWYCAADDAFLCQVCDTSVHSANSLARRHERLRLRPTSPLQTPPPPTPASANRESHDEVVPAWFKRKARTPRGGRAKSDVRTLSRRLVVPHAAGGDSPDGRNDEGEFEAEEPEEEVLYRVPVFDPALAEFCSPQPLEDAAALASSCNEDGAVEDPAKTDRETPAAAPLVQFFPDGGHANFGPTDAELREFAADMEALLGYGLDDGNEESSSFCMETLGLLEPVEVGEDASRVKVETDAGSACEASGTLACALELLDPDASDEMLDIDFNYGSPQDTTTTENAASSSHTGTDGQFLQTSLSLTLNYEAIIQSWGSSPWTGGAERPHVKLDDSWPHDCTNMWVVGRGMVGHGGEDLLGTPRLGQGMDDVGREARVSRYREKRRTRLFSKKIRYEVRKLNAEKRPRMKGRFVKRATAGGSLTIAGLA
>GRMZM2G114137_P01
MTSAGAATGAALGARTARSCDGCMRRRARWHCPADDAFLCQTCDVSVHSANPLARRHHRVRLPSASCSSPPRDPDAPTWLHGLKRRPRTPRSKPGGSKSNKHEATPSFIAAAASSAAVPDLEAEESGSGILGGNDDHHGFLQDDDEDLLYRVPVFDPMLAEFYNPVADEGEQKPACSLLMPSLAETSPEFASGGSAEADGLSVSFHVPDMELASFAADMESLLMGVDDDGFDCLGFLDEEKPQVNADLDAIVAPAPEPEDKKRKRPEMILKLNYEGVIASWVRDGGSPWFHGERPHLDCHELWSDDFTTGSRELLGGAVTPVTGGEREARVSRYREKRRTRLFAKKIRYEVRKLNAEKRPRMKGRFVKRATLPPLPRPPPPQQQQQQKQLPRAPPHVGMVLPPPPVSNGRLWF
>GRMZM2G144346_P01
MTNAGAATGAALGARTARSCDSCMRRRARWHCPADNAFLCQSCDVSVHSANPLARRHHRVRLPSASCSSPPRDPDAPTWLHGLKRRPRTPRSKPGGSNKHEAAPSSIAAAASAAVPDLEAEAEAEAEESGSGILGDNDDDHGFQDDDENLLYCVPVFDPMLAEFYNPVADEGEQKPACLMLPLVETSPEFASGGLAEADGLSGFDVPDMDLASFAADMESLLMGVDDGFDDLGFLDEQKPQVNADVDLEAMAAPEPEREDKKRKRDGFDYLGFLDEEKPQVNADVDLEAMVAPEPEREDKKRKRTDMILKLNYEGVIASWVRDGGSPWYHGERPHLDDPYELWLEFPATGSRGLFGGTMTAVTGGEREARVSRYREKRRRRLFAKKIRYEVRKLNAEKRPRMKGRFVKRTTLPPLPRPPPPSQQQQKKKQLPRSLPHVGMVLAPPPGADGRFRF
>GRMZM2G148772_P01
MEALVGRYWGLGGRRCGACGGSPAAAHCRTCPGGAYLCGGCDAGHARAGHERVWVCEVCECAPAAVTCRADAAALCAACDADIHDANPLARRHERVPVQPIGAAADPAAEKAALLFGLAAEGKDGGDAAKVVVDASKLDLLFADDVVDPFLAQDFARFPHADSVVPNDGSNCGAAVDFDFGGGVAVAAKQPSYSSYTAASLGHSGSSSEVGLVPDVMCGRGGSVTGGVIELDFAQSKAAYLPYAATPTHSLSSLDVGAVPERSDGVMAGRLATPTPATATESREARLMRYREKRKNRRFEKTIRYASRKAYAESRPRIKGRFAKRADDNDADADLDEAAAPAPPARSQPQPQPQPSYRYVLDFAAGYGVVPTF
>GRMZM2G167560_P01
MVPLCGFCGKQRSMIYCRSDAASLCLSCDRSVHSANALSRRHRRTLLCDRCGLQPASVRCLEDNTSLCQNCDWNGHDAASGASGHKRQAINCYSGCPSSAELSRIWSFIIDIPTVAAEPNCEDGLSMMTIDDSDVTNHHGASDDKRLLEIANTALMSDPPSPDKLKPLIGSSSGDGFDVLPLATDQPAGPVSATPKVPYARDDNKFNDGMYEDLCVDDADLTFENYEELFGTSHIRIEELFDDAGIDSYFEMKETPPFDFNEQPKIVQLQCSDVVPADCAMSNTGERADSSLCIPVRQVRSSISHPLSGLTGESSAGDHQDCGVSPILLMGEPPWYSPGPEGSLAGGSRDSALTRYKEKKKKRMFDKKIRYASRKARADVRKRVKGRFIKAGEAYDYDPLSQTRSY
>GRMZM2G176173_P01
MGGEGSTSPAPGGAACAVCGGAAVVYCVADAAALCSPCDAAVHAANLLASRHERVPLSMAAVPSASGAYDDLFAPDDVDAAAPAQAQGLGSPRNGSSSASFTTSGDSGAEGSSLFDFDLLSGVDLAACVTDGVAPLHHDDAAPLWAQPGLAVAWATAWSPADSAAAVVAAAAEREARVQRYREKRKNRRFHKTIRYASRKAYAEARPRIKGRFVKRAAGTSSSSSSGAGTPDDGNDATGAAAKFWLSFSDDARDGFYVDAGAYGVVPSFYRVRSEQLTS
>GRMZM2G405368_P01
MTPSVTPWIPLAPTLLLVLCTGLAALWIHHCNFMDYNFDTSVLDEDVAGRGGREGSCPPAWARACDGCRAAPSVVYCHADTAYLCASCNSRVHAANRVASRHERVRVCEACECAPAVLACRADAAALCAACDAQVHSANPLAGRHQRVPVLPLPAAAVPAASVLAEAAATAAAVAGDKDEEVDSWLLLTKDPDDDDKNHNCSSNNNNISSNTSTFYADVDEYFDLVGYSSYCDNHINSNTKQYGMQEQQLLLHKEFGDKEGSEYVVPSQVGQQQSGYHRVIGTEQAASMTPGVSAYTDSISNSISFSSSMEVGIVPDNMATTDMPSSGILLTPAGAISLFSSGPPLQMPLHLASMDREARVLRYREKKKSRKFEKTIRYATRKTYAEARPRIKGRFAKRSSDMDVEVDQMFSAAALSSDGSYGTVPWF
>Os02g08150.1
MEMELGLGRYWGVGRRRCGACAVAPAAVHCRTCDGDGGGGGYLCAGCDAEHGRAGHERVWVCEVCELAPAAVTCKADAAALCAACDSDIHDANPLARRHERVPVHPIGSSAAPPPDALLLGGENDAAAAVDGGGGGKEVKLDFLFADFMDPYLGGSPELARFPHADSVVPNHNGSAGPAMELGFAGGGGAAVKPSYSSYTAASLGNSGSSSEVGLVPDAICGGGGGGIIELDFAQSKAAYLPYASTPSHSMSSSMDMGVAAPEMSDCAAAAAGRAYAAEGRAARLMRYREKRKNRRFEKTIRYASRKAYAETRPRVKGRFAKRADDHDAAAPPPQIMLDFAGYGVVPTF*
>Os02g39710.1
MEAVEDKAMVGVGGAVAAGYSSSSWGLGTRACDSCGGEAARLYCRADGAFLCARCDARAHGAGSRHARVWLCEVCEHAPAAVTCRADAAALCAACDADIHSANPLARRHERLPVAPFFGPLADAPQPFPFSQAAADAAAAREEDADDDRSNEAEAASWLLPEPDDNSHEDSAAAADAFFADTGAYLGVDLDFARSMDGIKAIGVPVAPPELDLTAGSLFYPEHSMAHSLSSSEVAIVPDALSAGSAAPPMVVVVASKGKEREARLMRYREKRKNRRFDKTIRYASRKAYAETRPRIKGRFAKRTADADDDDEAPCSPAFSALAASDGVVPSF*
>Os02g49230.1
MDALCDFCREQRSMVYCRSDAASLCLSCDRNVHSANALSRRHTRTLLCDRCVGQPAAVRCLEENTSLCQNCDWNGHGAASSAAGHKRQTINCYSGCPSSAELSRIWSFSMDIPTVAAEPNCEEGINMMSINDNDVNNHCGAPEDGRLLDIASTALMSDLPTGDKFKPLIGSSSGDGMNLLPLNSDQPAEPVSTTPKAPCVTDKDMFNDGSVYGDFCVDDADLTFENYEELFGTSHVQTEQLFDDAGIDSYFEMKDVPADESNEQPKPVQPECSNVASVDSGMSNPAARADSSHCIPGRQAISNISLSFSGLTGESSAGYFQDCGVSSMILMGEPPWHPPGPESSSAGGSRDNALTRYKEKKKRRKFDKKIRYASRKARADVRKRVKGRFVKAGEAYDYDPLSQTRSY*
>Os02g49880.1
MSCSSEKAAGAVGGKAARACDSCLRRRARWYCAADDAFLCQGCDTSVHSANPLARRHERLRLRVSSPPPLTARASVEEEAAAAVGTTTTTTSKREGGVTPAWSKRKARTRRPQVKSVGQLLSRRLVVPEMAVESSDERKADEDGAHEELEGQLLYRVPVFDPSLAEFCSPPPIDDAAAASSSCFKEDAADGAVEDAKYPAAAASSPVQQLPDSFVNFEPTDAELREFAADMEALLGQGLDDSNELQDSFYMETLGLITPPVEESGRVKMELDGGVASNSRVSLPSCRAHPKPEDVESADVLDIDFNCTSPDEQKSSASNGAAADSQFFHRSLDLRLNYEAIIESWGNSPWTDGRPPHGQLDDFWPNDHHYSGLWAAGGGGHGAEVGMMTVRPRMDGPGREARVTRYREKRRTRLFSKKIRYEVRKLNAEKRPRMKGRFVKRPSAAAAPCAVT*
>Os03g50310.1
MASAAAATGAALGARTARACDGCMRRRARWHCPADDAFLCQACDASVHSANPLARRHHRVRLPSASSSPASSPRSAAAPRAGSDDPDAPAWLHGLKRRPRTPRTKPGGGGKHDASAATVAAAAASAVPDLEAEESGIVGDTDHDVGEEDDEDLLYRVPVFDPMLAELYNPVAADDEEQQIEQKPAARVVPFSEPSPEFASGSVEADGLSGFDVPDMELASFAADMESLLMGVDEGFDDLGFLDDEKPHVKLDLDMDMDFASISPAPAPEREERKRKRPEMILKLDYEGVIDSWARDGASPWFHGERPRFDPSESWPDFPAGSRGGLGAAVTAVTGGEREARVSRYREKRRTRLFAKKIRYEVRKLNAEKRPRMKGRFVKRAAALPPLPLPRHQHPPPPPPRALPPVPMMLAPRGAHGRYRF*
>Os04g42020.1
MEGDDKSAVVGGAYWGLAARACDACGGEAARLFCRADAAFLCAGCDARAHGPGSRHARVWLCEVCEHAPAAVTCRADAAALCAACDADIHSANPLARRHERLPVAPFFGALADAPKPGSGAHGGDAAAADDDGSNDAEAASWLLPEPDHGQKDGAVGATDELYADSDPYLDLDFARSMDDIKAIGVQNGPPELDITGGKLFYSDHSMNHSVSSSEAAVVPDAAAGGGAPMPVVSRGREREARLMRYREKRKSRRFEKTIRYASRKAYAETRPRIKGRFAKRTKGGAGADADADADADGEDEEMYSSAAAAVAALMAPGGSDADYGVDGVVPTF*
>Os06g15330.1
MSSTAKAAAAGAVGAKSARACDGCLRRRARWYCAADDAFLCQGCDTSVHSANPLARRHERLRLRPSSPPPLVPPSGSGRRDEAVPAAWFKRKARTPRSHAAKSAAAFGQLLSRRLVVVPEAAAGSGGDSPEERKDEGEIVEEQEQLLYRVPIFDPALSEFCSPPPLEDAAAAVSCCNEDGAVENPTKPSMTTTTATTPPLQFFPDGQANFGPTDAELREFAADMEALLGRGLDDGNDEDSFCMETLGLIEPVDDDAGRVKVEADGDAGMTLAWCHELDTETSSGEMLDIDFDCGSPQAATTPDEKVGSSGPAAADDDAQLQQSNLALSLNYEAIIESWGTSPWTDGERPHVKLDDSWPRDYSGVWMAAAGVFGHGGEEQALTPRLGMDGGREARVSRYREKRRTRLFSKKIRYEVRKLNAEKRPRMKGRFVKRAAAAATAAVATACVA*
>Os06g16370.1
MNYNFGGNVFDQEVGVGGEGGGGGEGSGCPWARPCDGCRAAPSVVYCRADAAYLCASCDARVHAANRVASRHERVRVCEACERAPAALACRADAAALCVACDVQVHSANPLPAITIPATSVLAEAVVATATVLGDKDEEVDSWLLLSKDSDNNNNNNNNNDNDNNDNNNSNSSNNGMYFGEVDEYFDLVGYNSYYDNRIENNQDRQYGMHEQQEQQQQQQEMQKEFAEKEGSECVVPSQITMLSEQQHSGYGVVGADQAASMTAGVSAYTDSISNSISFSSMEAGIVPDSTVIDMPNSRILTPAGAINLFSGPSLQMSLHFSSMDREARVLRYREKKKARKFEKTIRYETRKAYAEARPRIKGRFAKRSDVQIEVDQMFSTAALSDGSYGTVPWF*
>Os06g19444.1
MGALCDFCGEQRSMVYCRSDAASLCLSCDRNVHSANALSRRHTRTLLCDRCASQPAMVRCLVENASLCQNCDWNGHSAGSSAAGHKRQTINCYSGCPSSSELSKIWTFVSDIPNVAPEPNCEQGISMMSISDSGVSNQDNAAGDSSLLDIASATLMSDLGTAGKPKSLIGSSSEAGVNLLPLATDQMAGSVDSTSAKVPYTADQDMFSKDSIYEDFCVDDVDLSFENYEELFGTSHIQTEQLFDDAGIDSYFESKEIPSGNSDEQPKLMQPVTSNAVSADSGMSIPGAKGDSSLCIPVRQARSSISLSFSGLTGESSAGDYQDCGVSPVLLMGEPPWHPPGPEGSFAGATRDDAITRYKEKKKRRKFDKKIRYASRKARADVRKRVKGRFVKAGEAYDYDPLCETRSY*
>Os06g44450.1
MMELRKYWGVGGRRCGACEASPAAVHCRGCGGVYLCTACDARPGHARAAHERVWVCEVCEVAPAAVTCKADAAVLCAACDADIHDANPLARRHARVPVAPIGSAAAAAVAAEAMLFGVAAAGAEAEAVEDKAAAEHHHHQQRQQHGALNLNVEAKDMKLDYLFSDLDPYLNVEFARFPHADSVVPNGAGAGAAIELDFTCGLGVGVGGAKQSYSSYTATDLAHSGSSSEVGVVPEAMCGGGGAIDLDFTRPKPQPYMPYTATPPPSHSVVSAQMSSSVVDVGVVPERAAAMGEGREARLMRYREKRKNRRFEKTIRYASRKAYAETRPRIKGRFAKRADHDADDADADADDPAAVPSSYMLDFGYGVVPSF*
>Os07g47140.1
MARDDDPAKKLAVDGGVAAAARCCDFCGGLPAVVYCRADSARLCLPCDRHVHAANTVSTRHARAPLCSACRAAPAAAFHRGDGFLCSSCDFDERLRRGSIGGGGDELPLDDRAAVEGYTGCPSIGELAAILGVVGGDSDKPADDGWWSASWEEEAPQVLSLDDIIVPTTSCHGLRPLLTPPSPENQSSPDNGELDGEVVRQLGELARSEAAAQATFVAGDQLASWASPEFTSGHGDFGIEAASTTVPSCENETWIMSTDCTDPTDASKTDIAREEAPASSSAEPCLSSLVEISEICRSMSYSGSGIDNGGHDPSTLAIMPTQALPKKGVYDIAYPDRGTVISRYKEKRKNRRFDKQIRYESRKARADGRLRIKGRFAKSN*
>Os08g15050.1
MMASDGSASPASCGGAACGVCGGAATVYCAADAAALCVPCDAAVHAANPLASRHDRVPLAVAMAAASSGVYDHLFAPDDDAASSWAAAAAAGAAVQGQGQGSPNDSSSSFTNDSAGGGGGGGAERSLFDLLSDVDIMSCGGGGLASSFDGAAAPPLWLHPGQLAALTPWSPADSVVVPTSAAGAVAAAAAAREERVRRYREKRKNRKFQKTIRYASRKAYAEARPRIKGRFVKRATTAAASSSSDDDSTAAAGVSGAGGAGAAATKEAKFWLSFSDDGRADGVGFYMDSTTAATAAYGVVPTF*
>Os08g42440.1
MKDGGGGGGRGQQQQWPCDYCGEAAAALHCRADAARLCVACDRHVHAANALSRKHVRAPLCAACAARPAAARVASASAPAFLCADCDTGCGGDDGAALRVPVEGFSGCPAAAELAASWGLDLPGGCGGEEEEADDAFFSALDYSMLAVDPVLRDLYVPCDPPEVVVAGGGRRLKGEALGHQLAEMARREAETAHPHTQPHSDLSPRTPRRTSAAASGRLQEKQAPPPLPHAAATAAPLPYTSLLMMAPANCTELMENNRVGDEDENVLWESTAPSVPPTQIWDFNLGKSRDHNENSALEVGFGSNNGGFMIKSYNDMLKEISSGTTKDLEDIYDSRYFAAAEDIMSTNVCQLSSKNPSTRSNKRKASSCASTIDGPTTSTSHVPAASGALGGSSNDRGSALPKEISFCDQTVVPTGADQRPCTIKIDSETLAQNRDSAMQRYREKKKNRRYEKHIRYESRKLRADTRKRVKGRFVKSNGAPDDVSNGG*
>Os09g06464.1
MLKLEPEFPGLPQRCDSCRSAPCAFYCLADSAALCATCDADVHSVNPLARRHRRVPMGVVAAPGAGGAFVVRPAGGVNSSWPIREGRRCDYDDDDADAAGEEDEEATSWLLFDPLKDSSDQGLPPFGDALVADFLNLGGGAGEKEDASSSKDCSSSHGKSSEGSHEFAVPGEPVPERQGFGAVSMDITDYDASNFRRGYSFGASLGHSVSMSSLENMSTVPDCGVPDITTSYLRSSKSTIDLFTAAAGSPVAAHSIMSPPQFMGAIDREARVHRYREKRKTRRFEKTIRYASRKAYAETRPRIKGRFAKRSDTDLEVDQYFSTTADSSCGVVPTF*
>Os09g33550.1
MTWRSCDYCGEAAAALHCRADAARLCVACDRHVHGANALSRRHVRAPLCARCEARPAAARVAAVAGAGGCGGGGEARFLCAGCADDDGAEAARVPVVGFSGCPGAAELAASWGLDLGGGGGRDEFEEDPFFPEAGYPMLAADRVLRDMYVPCDPPPEVAAGGRGRRLKGDSLCHQLAELARREMESAPAQANSGSISPSARRGSAAAIRHEAAAAAAAQRATLPYKSTPVTEAAGCGDVGNGEQFTDDNELVWQRTAPSDPPCQIWDFNLGKSRDHDEHSALELHFGPKDGGFMIKSYNDMIEEVSSSSRKDLQYIYDSTYSFATEDIVSANIYQLTPKQLSTATSGNRRHKNEQHGLTNDGPSSSRIVDVDRTLNSSPEEVAAVLAGENCITDQTVTGADQRNSLKIDSKTIAMNRDNAMQRYREKRKTRRYDKHIRYESRKMRADTRTRVKGRFVRATDIFNVGGGDGG*
>GhCOL5_At
MVSPVSEGKGAVPCDFCNEQIAVLYCRADSAKLCLFCDQHVHSANLLSRKHVRSQICDNCSSEPVSVRCSTDNLVLCQECDWDAHGSCSVSAAHDRTLVKGFSGCPSALELASVWGFDLEEKKTTDRNWNVCHQDMMMPAVESWLYETSLQEMMVPYESFGCYGETLKKQNTGSGKCKQVIYKQLVELMKRDLMCGGGGEGVGDGGGGGGGGGEENLASNVEQNGGFLTQQEVLQPLPEPGTETPTQALFTSLLMMQTQESERIVNGGNVVLNGNPNNQTSQIWDFKLGRLRGLEECSQSRLEEEVGYGGDAGFMIKNFNQFMKETSLTDNGNLMGYPPSKHDLASLNNNDSNHPGASQGPSTSESNNLPIPKSSSGSALGKPKGSTGCNDVHFSEQPFLVRPVDHTTPTATSKADRELLAQNRGNAMQRYKEKKKTRRYDKHIRYESRKARADTRKRVKGRFVKATEAPDD
>GhCOL6_At
MISSKKMANAVGAKTVRACDSCIKKRARWYCAADDAFLCQACDSSVHSANPLARRHKRVRLKTASVKSSGDELPLESFSPTWDRGFTRKARTRRPVKGSIHRKLLKAKNNPVPVVPEVGIDELFNEENEEEQLLYRVPIFDPFVAELCTSTTSTEAAVSAVGNEAESTATESKAFLGQDVDGSHGLFPSEMDLAEFAADVESLLGKGLENESFTMVELGLTGSKDKDLREYSYGNGQVKIEDEESFEGGMGREPFEFSFNYDSPPSCGGVDELVKEEVAMKSKEDGECQENTAKKKKRKTLLSLDYEAVITAWATQGSPWTSGGKPDLDPDECWPDCMRNGGTEVQQSYSGLIGMGGQQQAMGDGGREARVSRYREKRRTRLFSKKIRYEVRKLNAEKRPRMKGRFVKRASFLAGPAFPLLNK
>GhCOL17_At
MASKLCDSCKSATATLFCRADSAFLCSNCDSKIHAANKLASRHARVWVCEVCEQAPAHVTCKADAAALCITCDRDIHSANPLARRHERLPVTPFYDSVNSVPAVKPNGVVNFLEERYFSDVDGDADVSREEAEAASWLLPNPNHKAVDSPDVNSGQYVFSEMDPYLDLDYGHGDPKMDAQEQNSSGTDGVVPVQSKNVQAPSANDHCFDLDFTGSKSFSYGYNPNFISHSVSSSSLDVGVVPDGSTMTDISNPYGRGPQSTHQTVQLSPADREARVLRYREKRKNRKFEKTIRYASRKAYAEMRPRIKGRFAKRTDIEVEVDRSNMYGFGVVPSF
>GhCOL19_Dt
MMMSRVPKPKPRRSTMSLCHFCKSKPAVLYCSADSARLCLFCDQQVHSANALSLKHVRSQICDGCKAKPASFLCSIDNLMLCHDCDWSSHSNNNSSSSSSSSCVSAMHERAPVEGFSGRPSVVELASLFGFDLKPKDLMNLIPGFSLYERELMNLEDFMVPDEENSCVSSALISSVKLDHEVYRQLVDMGKRGLVRGSGDGAELGPGTPPITSAEQENFASFEVENGYDEEQLQQQTPFTSLLTFQSDDVLRQNDYVAEGELVWDCKSSYLPSQIWDFQSERSKDCEESGAEDAGFVKGWSFFRNNTCNEAFSSYKPTTEESNNVVESLETPICDSTRYVQVMEHPIVGGSEVMNYEAKPNVDIEPLAQNRDNAMLRYKEKKKHRRYDKQIRYESRKTRADTRKRFKGRFVKASEAPDVRV
>GhCOL1_At
MASKLCDSCKLGTSDLFCRPHSAFLCCNCDSTTHAANHLASPNPRFCLCQVCEQAPARVTCKADAAALCVACDQHIHSANPLARQHVRLPIIPFYDSENSVPAVKSNCAVNNFLGEPYFSAVDGDTYVNQEETEAASWLLPNPNHKAVESPVLYTGQFLFSEIDLYLDLDHVPLNLKIGTPEQTCSGTDAMVPTQSKSVEDPSVNHRCVNSDFTRSKPFASYGYNPHCHSFTESSSLEVGGVPDGSAMMREISKQQGRRTESMRELASAEREARVLRYKEKRKKRKFEKTIRYASRKSYAEMRPRIKGRFAKRTDFEPDRTNIYGF
>GhCOL2_At
MGYNCDFCGDQRPVVYCRSDAACLCLSCDRNVHSANALSKRHSRTLLCERCNSQPAFVRCVEERVSLCQNCDWMGHGTSTSNSRHKRQAINCYSGCPSSAELSSIWPFFQQPPSAGESSCERELGLMSINENIASTSWGPTENNISQDNTGIAITNDTCNSDKESGMGESSGRLLDQPSGSKDTSLPKLCCPQTKYPGLSEDDLYDDFNMDEVDLNLEKYEELFGMTLNHSEELLENGGIASLFGTKDMPAADSDCQVAAAAEGSSVGLVNAIQPACSNAASADSMMSNKTDSILYFTARRPHPGESSAGDYQDCGASSMLLMGEPPWCPPCTETSFTSATRTDAVMRYKEKKKTRMFEKRVRYASRKARADVRKRVKGRFVKAGDAYDYDPLSPTRSF
>GhCOL3_At
MGYICDFCGDQLSMVYCRSDAACLCLSCDRNVHSANALSRRHSRTLLCERCNSQPAFVRCAEERVSLCQNCDWIGHGASTSNSTHKRQTINCYSGCPSSSELSSMWSFFPQSPPAGESSCEQELGLMCITENIERTSWGAIENTINQNSAGVAEVNHDSNTNKGTGWGGTSSIPDLRSMPRVLDQPPGPTGASLPKCPGICEDDLYDDFNMDEVDLNLENYEELFGVTLNHSEELLENGGIDSLFGTKDMAAADSNCQGAVAAEGSSVGLINAIQPACSNAASADSTMSSKTDSILCFTARQAHSSVSFSGLTGESSAGDYQDCGASSMLLMGEPSWCPPCAESSFQSATRSNAVMRYKEKKKTRKFDKQVRYASRKATADVRKRVKGRFVKAGDAYDYDPLNHTRSC
>GhCOL4_At
MGYICDFCGNQPSTVYCRSDAACLCLSCDRNVHSANALSKRHSRTLLCERCNSQPAFVRCVEERVSFCQNCDLMGHSTSTLNSTHRRQTINCYSGCPSSAELSSIWSFFSQSPSAGESTCEQELRQMSITETSWYPTENTISQNDTGDAEVNRDYNVDRGSSWSGSSIPELRSGPGLLDQPAGTADTSLSELSCPQTKCPGVCEDDLYDDFNMDEIDLNLEKYEELFGLTLNHSEELFGNGGIDSLFGTKDMSATDSYQGAVAAEGSSVGLVNAIQPACSNAASADSMMSNKTDSILCFTARQDHSSFSFSGLTGESSGGDYQDCGASAMLLMGEVPWCPPSEGPFSSATRSDAVMRYKEKKKTRKFEKRVRYASRKARADVRKRVKGRFVKAGDDYDYDPLNPTRSC
>GhCOL8_At
MGIEISGGTIIPGGWGAAAMAVAAKTCDGCKSSAAAIFCRTDWVFLCLNCDSNFHSGHGRVSMCEVCEQAPAAVTCKADAAALCVTCDADIHSANPLARRHERVPIEPFYDSADSIVKSSPFSFLVPTTDHNGTNCKQEIEANKGDSFFTEMDSFIDFGYPNSSQHLHDAAMDSVVPVQTPKPIIPLINDGNCFDTFSYQTQSSLSHSVSSSSLEVGTVPDGNYHATQVGGSIDREARVLRYKEKRKNRKFEKTIRYASRKAYAESRPRIKGRFAKRTETHNDDVDHMFNNSSSFAVGPAGFMAETDYGVVPSF
>GhCOL9_At
MGYNCDFCGHQRPVVYCRSDAACLCLSCDRNVHSANALSRRHSRTLLCERCNSQPALVRCTEERVSLCENCDWIGHGTSTSNSTHKRQTINCYSGCPSSAELSSLWPFFWQSPSPGESTCEKELGLMSITENIETTSWGPTGNTVSQNKNSDGVAEVNNDNNADMGSGWDGSSSILELRSPPPLDQPAGVTDTSLPKVSCPQTKRPLLCEDDLYDDFNMDEVDLNLDNYEELFGVALNHSEELFENGGIDSLFRTNDLSAADSDCRGAVAAEGSSVGLVNAIQPACSNGASADSVMSNKTDSVLCFTGRQAHSSLSFSGLTGESSGADYQDCGASSMLLMGEPPWCPPCTESSFQSSTRSNAVMRYKEKKKTRKFEKRVRYASRKARADVRKRVKGRFVKAGDAYDYDPLNQTQSF
>GhCOL10_At
MVIDTTNVKGLTGRWGMAAKTCDTCKSAAAAIFCRSDSAFMCLNCDSRIHSVNDKLVSCRHERVWMCEVCEQAPAAVTCKADAAALCVACDSDIHSANPLARRHERVPVQPFFDSADSIVKSSSFSFLVPTDPNTGSNCQQEDVEMGSWLLPNPKLTMETNHVKTGDFFFSDMDPFIDFEYQDSFQQHHDGAMDSVVPVQTKPAIISMINNENCFDVDFCRSKFPTFSYQTKSQSHSVSSSSLEVGVVPDGNSVSDISYTLGRTMGDPSAPIWAATSNNQPPPQAQVGGMDREARVLRYREKRKNRKFEKTIRYASRKAYAESRPRIKGRFAKRNETDNEVDHMYNSASSAATAAAFMYDNQYGIVPSF
>GhCOL11_At
MITDKKAANVMGGKTARACDGCLQKRARWYCAADDAFLCQGCDTSVHSANQLASRHERVSLQTASSKFNASMHGTIDQDAPPAWHQGFTRKARTPRQNKPMLGQQKGEGTVLALNPIDPLVPEVGSEEGSVDENEEQLLCRVPVFDPFSEELFNMVTSDCDEVAMPNEDGNLVVDGYEHERTCELDDGLHGFLPSDLDLAKFAADVESLLGVRLDEDSRDIKNFESLVCTDENGSELCHERKRMKVEEEEVEGITACFCESAFEVTRASLNWSFDYDSPTITEEEEQEIPVAKTQRNKLLRLNYESVITAWASQGSPWTRGTRPELNPDDFMGSYPKDEHHQNGGIGGINRQARANNTDGEREARVSRYREKRRTRLFSKKIRYEVRKLNAEKRPRMKGRFVKRTSFVGLGTAFPYTN
>GhCOL12_At
MSDESHTQIQRRLCDYCNQSTALLYCRADSAKLCFSCDREVHSANQLFTKHSRSLLCDACNESPASLFCETEQSVFCSNCDWERHSCSLHHRRPVEVFTGCPSVSELLSFLGIEDLGNDKASCWSEEDDGFLDFLIWECPLISGFDGVIVPNDMDHGFKATDVPPLPKNRNSSCGQHKEEIFHQLHELAKSDPTLTFQKTDLQSLIPETDHFQAASMQTSCKNDAVPVPCPALETSPLQCLKFNNNVEITNQALLYTEENARVANTHVDCSRNIDVNDGPEDQQMKPQTGVGTISALPKVSVHELNSQERETAISRYKEKKKTRRYDKHVRYESRKARAESRTRIKGRFAKNCEPIIISTDAHILEAL
>GhCOL13_At
MISDKRAANAMGGKTARACDGCLRKRARWYCSADDAFLCQGCDTSVHSANQLASRHTRVRLETASSRFNASVINNSATDQDALPAWHQGFTRKARTPRQNRSIQGQQKSEGKVWDLNPLVPEVGCEDGSAEETEDQLLCRVPVFDPFSAELRDMANENGNLVVDGFEDEGTCQLDDGLHGFLPSDLDLAQFAADVESLLGDGLDENNTCNHTKGTELMDCKQEDESNAFQERKIKDEEEEEEGIITACCFDSDFDVTRSSYESPTIGDQEEEEKVVPVAEAPIMDGEIKAEKKRSMLLRLDYESVITAWATQGSPWTSGTRPEFNPDDFMGSNPNEGIGGICSQGKRNITDGEREARVSRYREKRRTRLFSKKIRYQVRKLNAEKRPRIKGRFVKRASFVGGDCFSYYIK
>GhCOL14_At
MGYICDFCGDQPSLVYCRSDAACLCLSCDRNVHSANALSKRHSRTLLCERCNSQPAFVRCAEEKVSLCQNCDWMGHDASTSNSTHKRQTINSYSGCPSSGELSSIWSFFSQPDSAGESACEQELGLMSISENIESTSWDPTVNTISHNSAVVVEVNDDCNVDKGSGWTRTSIPEHRPAPQLLDQPAGSTYTSLPKFCPQTKYPGLSEDDLYDDFNIDEVDLNLENYEELFGVTLNHSEELLENGGIDSLFGTKDMSAADSTCQGAVAAEGSSIGLVNAIQPACSNAASADSVMSNKTDSILCFTTKHAHSSLSFSGLTGESSAGDYQDCGASSMLLMGEPPWCPPCTESSIPSATRSDAVMRYKEKKKTRKFEKRVRYASRKARADVRKRVKGRFVKAGDAYDYDPLNQTRSC
>GhCOL15_At
MTDQRRSNQKQGRLCDYCNQSKALLYCRADSAKLCFSCDREVHSANQLFSKHSRSQLCDACDGSPASIFCETEQSVFCSNCDWESHKFSSSSLHNRRPIEGFTGCPSVNELVSIVGIEDLGEKKGGDDCGYDDGWLDLLSWENPVISSFDDLLVSSDSDHGFKPTDVLPLPKNRNANCGQHKEEVLHQLRELAKSEPILSFDNTGDLQTGTVHTSCTNDTAPIPFPAYESSALRFFGDNVEMTDQVFVPFSELRGHTEECAVVPDKHLGSSRTIPVSDSLGNQQHQIDTGTVSALPKVAVHELNSQERDSAISRYKEKRKTRRFDKHIRYESRKVRAESRTRIKGRFAKVEH
>GhCOL20_At
MTAIKSHVHVILECPIHKANIAPRGKHPSNLGQTVVSVRIEESIEPNYRPTAVVYCKVRRNNGMEPVCDFCRGERAVVYCKSDSARLCLSCDGCVHSANLLSRRHVRSLLCEKCNSQSAVVRCLDEKLSLCQDCDGNGNGCWSLGHWREALNSYTDCPSLAEFRRIWSSVLGASSPAVFDVDWPVGASAANDNCFTNCLNQIDQGGSFELAGTKLNELDSCPKLKPCMVSSSLISPNANYVPYCNDGEPVFSEEPNMPKGYSDLRDFKVPDGDDLCEGLNINDVQFSFETANEIFGGSQGQTRYQFEKVGTDCLIMDKTLPALPSGQKECQPFPSPQVGCSASMMATMIGTSNCMLMNPGCNRNINLGYPVGQVPSNLAPSPSNITVKTSPAGFQDCGLPPGFLTGDSHFQNLEVSCPQARDKAKIRYNEKKKTRIFGKQIRYASRKARADTRKRVKGRFVKAGEEYDYDPLVARNF
>GhCOL18_At
MASKLCDSCKSATATLFCRPDSAFLCPNCDSKIHAANKLASRHARVLVCEVCEQAPAHVTCKADAAALCVTCDRDIHSANPLACRHERVPLAPFYDSVKPNTAFNFLDDRYFSDVDGDADSSREEAEAASWLLPNPNHKAHESPDVNTGQYVFPEMDPYLDLDYGHVDPKMETPDQDQNSSGTDGVVPVQSNTVQAPMINDHCFDMEFTTPKAFPYGYNYNCNYNPHCLSHSVSSSSLDVGVVPDGGSTITDVSVPCAKVTETTYQTVQLSLAEREARVLRYREKRKNRKFEKTIRYASRKAYAEVRPRIKGRFAKRSDVEVEVDGGNMYGFGVVPSF
>GhCOL5_Dt
MVSPVSEGKGAVPCDFCNEQIAVLYCRADSAKLCLFCDQHVHSANLLSRKHVRSQICDNCSSEPVSVLCSTDNLVLCQDCDWDAHGSCSVSAAHDRTLVEGFSGCPSALELASVWGFDLEEKKTTDRNWNVCHQDLMMPAVESWLYETSLQEMMVPYESFGCYGETLKKQNTGSGKCKQVIYKQLVELMKRDLMCGGGGEGVGDGGGGGGGEENLASNVEQNGGFLTQQEVLQPLLEPGTETQTQALFTSLLMMQTQESERIVNGGNVVLNGNPNNQTSQIWDFKLGRLRGQEECSQSRLEEEVGYGGDAAFVIKNFSQCMKETSLTDNGNLMGYPPSKHDLASLNNNDSNHPGASQGPSTSESNNLPIPKPSSGSALGKPKGSTGCNDVHFSEQPFLVRLVDHTTLTATSKADRELLAQNRGNAMQRYKEKKKTRRYDKHIRYESRKARADTRKRVKGRFVKATEAPDD
>GhCOL6_Dt
MANAVGAKTVRACDSCIKKRARWYCAADDAFLCQACDSSVHSANPLARRHKRVRLKTASVKSSGDELPLESFSPSWDRGFTRKARTRRPVKGSIHRKPLKAKNNPVPVVPEVGIDEIFDPFVAELCTSTTSTEAAVSAVGNEAETAATESKAFMGQDVDGSHGLFPSEMDLAEFAADVESLLGKGLENESFTMVELGLTGSKDLREYSYGNGQVKIEDEESFEGGMVREPFELSFNYDSPPSCGGVDELVKEEVEVKSKEGGECQENTAKKKKRKTLLNLDYEAVITAWATQGSPWTSGGKPDLDPDECWPDCMGNGGTEVQQSYSGLIGMGGQQQAMGDGGREARVSRYREKRRTRLFSKKIRYEVRKLNAEKRPRMKGRFVKRASFLTGPAFPLLNK
>GhCOL17_Dt
MASKLCDSCKSATATVFCRADSAFLCSNCDSKIHAANKLASRHARVWVCEVCEQAPAHVTCKADAAALCITCDRDIHSANPLASRHERLPVTPFYDSVNSVPAVKPNGVVKFLEERYFSDVDGDADVSREEAEAASWLLPNPNHKAVDSPDVNSGQYVFSEMDPYLDLDYGHGDPKMDAQEQNSSGTDGVVPVQSKNVQAPSANDHCFDLDFTGSKSFSYGYNPNFISHSVSSSSLDVGVVPDGSTMTDISNPYGRGPESTHQTVQLSPADREARVLRYREKRKNRKFEKTIRYASRKAYAEMRPRIKGRFAKRTDIEVEVDRSNMYGFGVVPSF
>GhCOL1_Dt
MASKFCDSCKLATSDLFCRPHSAFLCCNCDSTTHAANHLASPHPRVCLCQVCEQAPAHVTCKADAAALCVACDQHIHSANPLARQHVRLPIIPFYDSDNSVPAVKSNCAVNNFLDEPYFSAVDGDTYVNQEETEAAFWLLPNPNHKDVESPDVYTGQFLFSEIDLYLDLDYVPLNLNIETPEQTCSGTDAMVPTQSKSVEDPPVNHRCVNSDFTRSKPFTNYGYNPHSHSLSASSSLEVGVVPDGSAMMREISKQQGRRTESMHELASAEREARVLRYKEKRKKRKFEKTIRYASRKSYAEMRPRIKGRFAKRTDFEPDRTNIYGFGVVPSF
>GhCOL2_Dt
MGYNCDFCGDQRPVVYCRSDAACLCLSCDRNVHSANALSKRHSRTLLCERCNSQPAFVRCVEERVSLCQNCDWMGHGTSTSNSRHKRQAINCYSGCPSSAELSSIWPFFQQPPSAGESSCERELGLMSINENIASTSWGPMENNISQDNTGIAITNDTCNSDKESSMGESSARLLDQPSGSKDTSLPKLCCPQTKYPGLSEDDLYDDFNMDEVDLNLEKYEELFGMTLNHSEELLENGGIASLFGTKDMPAADSDCQVAAAAEGSSVGLVNAIQPACSNAASADSMMSNKTDSILYFTARRPHPGESSAGDYQDCGASSMLLMGEPPWCPPCTETSFTSATRTDAVMRYKEKKKTRMFEKRVRYASRKARADVRKRVKGRFVKAGDAYDYDPLSPTRSF
>GhCOL3_Dt
MGYICDFCGDQLSMVYCRSDAACLCLSCDRNVHSANALSRRHSRTLLCERCNSQPAFVRCAEERVSLCQNCDWIGHGASTSNSTHKRQTINCYSGCPSSSELSSMWSFFPQSPPAGESSCEQELGLMCITENIERTSWGAIENTINQNSAGVAEVNHDSNTDKGTGWGGTSSIPDLRSMPRVLDQPPGPTGASLPKCPGICEDALYDDFNMDEVDLNLEKYEELFGVTLNHSEELLGNGGIDSLFGTKDMAAADSNCQGALAAEGSSVGLINAIQPDCSNAASADSMMSSKTDSILCFTARQAHSSVSFSGLTGESSAGDYQDCGSSSMLLMGEPSWCPPCAESSFQSATRSNAVMRYKEKKKTRKFDKQVRYASRKATADVRKRVKGRFVKAGDAYDYDPLNHTRSC
>GhCOL4_Dt
MGYICDFCGNQPSTVYCQSDAACLCLSCDRNVHSANALSKRHSRTLLCERCNSQPAFVRCVEERVSLCQNCDLMGHGTSTLNSTHRRQTINCYSGCPSSAELSSIWSFFSQSPSAGESTCEQELRQMSITETSWCPTENTISQNDTGDAEVNRDYNVDRGSSWSGSPIPELRSGPGLLDQPAGTTDTSLSELSCPQTKCPGVCKDDLYDDFNMDEIDLNLEKYEELFGVTLNHSEELFGNGGIDSLFGTKDMSATDSYQGAVAAEGSCVGLVNAIQPACSNAASADSMMSNKTDSILCFPARQDHSSFSFSGLTGESSGGDYQDCGASSMLLMGEAPWCPPSEGPFSSATRSDAVMRYKEKKKTRKFEKRVRYASRKARADVRKRVKGRFVKAGDDYDYDPLNPTRSC
>GhCOL8_Dt
MGIEISGGTIIPGGWGAAAMAVAAKTCDACKSSAAAIFCRTDWVFLCLNCDSNFHSGHERVSMCEVCEQAPAAVTCKADAAALCVTCDADIHSANPLARRHERVPIEPFYDSADSIVKSSPFSFLVPTTDHNGTNCKQEIESNKGDFFFTEMDRFIDFGYPNSSQHLHDAAMDSVVPVQTPKPVIPLINDGSCFDTFSYQTQSSLSHSVSSSSLEVGTVPDGNYHATQVGGSIDREARVLRYKEKRKNRKFEKTIRYASRKAYAESRPRIKGRFAKRTETHNDDVDHMFNNSSFAVGPAGFMAETDYGVVPSF
>GhCOL9_Dt
MGYNCDFCGHQRPVVYCRSDAACLCLSCDRNVHSANALSRRHSRTLLCERCNSQPALVRCTEERVSLCENCDWIGHGTSTSNSTHKRQTINCYSGCPSSAELSSLWPFFWQSPSPGESTCEKELGLMSITENIETTSWGPTGNTVSQNKNSAGVAEVNNDNNADMGSGWDGSSSILELRSPPQALDQPAGVTDTSLPKVSCPQTKRPSLCEDDLYDDFNMDEVDLNLDNYEELFGVALNHSEELFESGGIDSLFRTNDLSAADSDCRGAVAAEGSSVGLVNAIQPACSNGASADSVMSNKTDSVLCFTGRQAHSSLSFSGLTGESSGADYQDCGASSMLLMGEPPWCPPCTESSFQSSTRSNAVMRYKEKKKTRKFEKRVRYASRKARADVRKRVKGRFVKAGDAYDYDPLNQTQSF
>GhCOL10_Dt
MVIDTTNVKGLTGRWGMAAKTCDTCKSAAAAIFCRSDSAFMCLSCDSRIHSANDKLVSCRHERVWMCEVCEQAPAAVTCKADAAALCVACDSDIHSANPLARRHERVPVQPFFDSADSIVKSSSFSFLVPTDPNTGSNCQQEDVETGSWLLPNPKLTMETNQVKTGDFFFSDMDPFIDFEYQDSFQQHDGAMDSVVPVQTKPATISMINNENCFDVDFCRSKFPTFSYQTKSQSHSVSSSSLEVGVVPDGNSVSDISYTLGRTMGDPSAPIWAATANNQAPPQAQVGGMDREARVLRYREKRKNRKFEKTIRYASRKAYAESRPRIKGRFAKRNETDNEVDHMYNSASSAATAAAFMYDNQYGIVPSF
>GhCOL11_Dt
MITDKKAANVMGGKTARACDGCLQKRARWYCADDDAFLCQGCDTSVHSANQLASRHERVSLQTASSNFNASMHSTIDQDAPPAWHQGFTRKARTARQNKPMLGQQKGEGTVLALNPIDPFVPEVGSEEGSVDENEEQLLCRVPVFDPFSEELCNMVTSDCDEVATPNEDGNLVVDGYEHERTYELDDGLHGFLPSDLDLAKFAADVESLLGVRLDEDSCDIKKIESLDCADENGSELFHERKIMKVEEEEEVEGITACFCESAFEVTRASLNWTFDYDSLIITEEEEKEIPVAKTKRNKLLRLNYESVITAWASQGSRTTGTRPELNPDDFVGSYPKDEHHQNGGIGGINRPVRANNTDEEREARVSRYREKRRTRLFSKKIRYEVRKLNAEKRPRMKGRFVKRTSFVGLGTAFRYT
>GhCOL12_Dt
MSDESHTQIQRRLCDYCNQSTALLYCRADSAKLCFSCDREVHSANQLFTKHSRSQLCDACDESPASLFCETEQSVFCSNCDWERHRCSLHNRRPVEVFTGCPSVSELLSFLGIEDLGNDKASCWSEDDGFLDFLTWECPLISGFDGVIVPNDMDHGFKATDVPPLPKNRNSSCGQHKEEIFHQLHELAKSDPTLTFQKTDLQSLIPETDHFQPASMQTSCNNDAVPVSCPALETSPLQCLKFNDNVEITNQALLYTEENARVANTHVDCSRNIDVNDGPEDQQMKPQTGVGTISALPKVAVHELNSQERETAISRYKEKKKTRRYDKHVRYESRKARAESRTRIKGRFAKNCEPIIISTDAHILEAL
>GhCOL13_Dt
MISDKRAANAMGGKTARACDGCLRKRARWYCSADDAFLCQGCDTSVHSANQLASRHTRVRLETASSRFNASVINNSATDQDAPPAWHQGFTRKARTPRQNRSILGQQKSEGKVWDLNPLVPEVGCEDGSADETEDQLLCRVPVFDPFSAELRDMVNENGNLVVDGFEDEGTCQLDDGLHGFLPSDLDLAQFAADVESLLGDGLDENNIHTKGTELMDCKQEDESNAFQERKIKDEEEEEEEGIITACCFDSDFDVTRSSLNWSLDYESPTIGDQEEEEKVVPVAETMDGENKAEKKRNMLLRLDYESVITAWATQGSPWTSGTRPEFNPDDFMGSNPKEGIGGICSQGKRNITDGEREARVSRYREKRRTRLFSKKIRYQVRKLNAEKRPRIKGRFVKRASFVGGDCFSYYIK
>GhCOL14_Dt
MGYICDFCGDQPSLVYCRSDAACLCLSCDRNVHSANALSKRHSRTLLCERCNSQPAFVRCAEEKVSLCQNCDWMGHDASTSNSTHKRQTINSYSGCPSSGELSSIWSFFSQSDSAGESACEQELGLMSISENIESTSWDPTVNTISHNSAGVAEVNGDCNVDKGSGRTRTSIPEYRPAPQLLDQPAGSTDTSLPKFCPQTKYPGLSEDDLYDDFNIDEVDLNLENYEELFGVTLNHSEELLENGGIDSLFGTKDMSAADSTCQGAVAAEGSSIGLVNAIQPACSNAASADSVMSNKTDSILYFTTKHAHSSLSFSGLTGESSAGDYQDCGASSMLLMGEPPWCPPCTESSIPSATRSDAVMRYKEKKKTRNFILVAYDRFEKRVRYASRKARADVRKRVKGRFVKAGDAYDYDPLNQTRSC
>GhCOL15_Dt
MTDQRRSNQKQGRLCDYCNQSKALLYCRADSAKLCFSCDREVHSANQLFSKHSRSQLCDACDGSPASIFCETEQSVFCSNCDWESHKFSSSSLHNRRPIEGFTGCPSVNELVSFVGIEDVGEKKGGDDCGYDDGWLDLLSWENPVISSFDDLLVSSDSDHGFKPTDVLPLPKNRNANCGQHKEEVLHQLRELAKSEPTLSFDNTDDLQTGTVHTSCTNDTAPISFPAYESSALRFFGDNVEMTDKVFVPFSELRGHTEECAVVPDKHLGSSRTIPVSDSLGNQQHQIDAGTVSALPKVAVHELNSQERDSAISRYKEKRKTRRFDKHIRYESRKVRAESRARIKGRFAKLEH
>GhCOL16_Dt
MLKEEISDAGGGNDWARICDTCRSAACTVYCRADSAYLCAGCDARVHAANRVASRHERVWVCEVCERAPAALLCKADAASLCTTCDAEIHSANPLARRHQRVPILPISGCLYDPLPTDHGCRKMASATETEDGFMCTNGDETIAEDEDEAASWLLLNPGKNSTNQNNGFMLAGEVDDYLDLVEYNSSVENQFTDQHQQQHYGVPHKSYGGDSVVPVQSGEAKDHFQQQQQQHQNFQYGLDYDASKAAYSYNGSITRTVSLSSVDVGIVPESTMSDISISHPRPPKGTIDLFSGPPTQMPTQLAPMEREARVLRYREKKKTRKFEKTIRYASRKAYAEMRPRIKGRFAKRTDVEVEVDQMFSTTVITGYGIVPSF
>GhCOL20_Dt
MSESKLLKYENQVENLRVVFVRIEESIEPNYRPTAVVYCKVRGNNGMEPVCDFCRGERAVVYCKSDSARLCLSCDGCVHSANLLSCRHVRSLLCEKCNSQSAVVRCLDEKLSLCQDCDGNGNGCWSLGHWREALNSYTDCPSLAEFRRIWSSVLGASSPAVFDVDWPVGASTANDNCFTNCLNQIDQGGSFELAGTKLNELGSCPKLKPCMISSSLISPNANYIPYCKDGEPVFSEEPNMPKGFSDLRDFKVPDGDDLCEGLNINDVQFSFKTANEIFGGSQGQTRYQFEKVGTDGPIMDKTLPALPSGQKECLPFPSSQVGCSASMMATMIGTSNCMLMNPSCNRNINLGYPVGQVPSNLAPSPSNITVKNSPADFQDCGLPPAFLTGDSHFQNLEASCPQARDKAKIRYNEKKKTRIFGKQIRYASRKARADTRKRVKGRFVKAGEEYDYDPLVARNF
>GhCOL18_Dt
MASKLCDSCKSATATLFCRPDSAFLCPNCDSKIHAANKLASRHARVLVCEVCEQAPAHVTCKADAAALCVTCDRDIHSANPLACRHERVPLAPFYDSVKPNTAFNFLDDRYLSDVDGDADSSREEAEAASWLLPNPNHKAHESPDVNTGQYVFPEMDPYLDLDYGHVDPKMETQDQEQNSSGTDGVVPVQSNTVQAPMVNDHCFDMEFTTPKAFPYGYNYNCNYNLHCLSHSVSSSSLDVGVVPDGGSTITDISVPCAKVTETTHQAVQLSSAEREARVLRYREKRKNRKFEKTIRYASRKAYAEVRPRIKGRFAKRSDVEVEVDGGNMFGFGVVPSF
>GhCOL21_Dt
MAAKHCDICKPTATDPDFMCLSYDSSTTVHGGIGRVLMCDVCEQAPAAFTCKADAAALCVACDADIHSANHLARRHYRVPIDPFLGPQKEDVIVMGSWSLLPGFNHKLVETEDLGISEMDPLIDLEYQDGYHVLQHHNLGMESLVPVQIEPATTVPVVNPIHFCQSQSLSHSVSSSSVELSDGISVSDISYPLRGTTVDPSVLICNNEANQVGTMDRVARVLRYREKRKKRKFVKTVRYASRKAYAESRPRIKGRFVKRTQIHNRVDHLCNSAISPSTTTTTTTSHTHYYGIVPSFL
>GhCOL21_S
MAAKHSDACKPTATDPDFMCLSYDSSTAIHGCIGRVLMCDVCEQVPAAFTCKADAAALCVACDADIHSANHLARRHYRVPIDPFLGPQKEDVVVMGSWSLLPGFNHKLVETEDLGISEMDPFIDLEYQDGYHVLQHHNLGMESLVPVQIEPATTVPVVNPIHFCQSQSLSHSVSSSSVELGDGNSLSDISCPLRGTTTDPSILICNNQVDQVGSMDRVARVLRYREKRKKRKFEKTVRYASRKAYAESRPRIKGRFVKRTQIHNRVDHLCNSATSPSSSTTTSHTHYYGIVPSFL
>GrCOL1
MASKLCDSCKLATSDLFCCPHSAFLCCNCDSTTHAANHLASPHPRVCLCQVCEQAPAHVTCKGDAASLCVACDQHIHSANPLARQHVRLPIIPFYDSDNSVPAVKSNCAVNNFLDEPYFSAVDGDTYVNQEETEEAFWLLPNTNHKAVESPDVYTGQFLFSEIDLYLDLDYVPLNLKIGTPEQTCSGTDAMVPTQSKSVEDPPVNHRCVNSDFTRSKPFTNYGYNPHSHSLSASSSLEVGVVPDGSAMMREISKQQGRRTESMHELASAEREARVLRYKEKRKKRKFEKTIRYASRKSYAEMRPRIKGRFAKRTDFEPDRTNIYGFGVVPSF*
>GrCOL2
MGYNCDFCGDQRPVVYCRSDAACLCLSCDRNVHSANALSKRHSRTLLCERCNSQPAFVRCVEERVSLCQNCDWMGHGTSTSNSRHKRQAINCYSGCPSSAELSSIWPFFQQPPSAGESSCERELGLMSINENIASTSWGPMENNISQDNTGIAITNDTCNSDKESSMGKSSARLLDQPSGSKDTSLPKLCCPQTKYPGLSEDDLYDDFNMDEVDLNLEKYEELFGMTLNHSEELLENGGIASLFGTKDMPAADSDCQVAAAAEGSSVGLVNAIQPACSNAASADSMMSNKTDSILYFTARQPHPGESSAGDYQDCGASSMLLMGEPPWCPPCTETSFTSATRTDAVMRYKEKKKTRMFEKRVRYASRKARADVRKRVKGRFVKAGDAYDYDPLSPTRSF*
>GrCOL3
MGYICDFCGDQLSMVYCRSDAACLCLSCDRNVHSANALSRRHSRTLLCERCNSQPAFVRCAEERVSLCQNCDWIGHGASTSNSTHKRQTINCYSGCPSSSELSSMWSFFPQSPPAGESSCEQELGLMCITENIERTSWGAIENTINQNSAGVAEVNHDSNTDKGIGWGGTSSIPDLRSMPRVLDQPPGPTGASLPKCPGICEDALYDDFNMDEVDLNLENYEELFGVTLNHSEELLGNGGIDSLFGTKDMAAADSNCQGALAAEGSSVGLINAIQPDCSNAASADSMMSSKTDSILCFTARQAHSSVSFSGLTGESSAGDYQDCGSSSMLLMGEPSWCPPCAESSFQSATRSNAVMRYKEKKKTRKFDKQVRYASRKATADVRKRVKGRFVKAGDAYDYDPLNHTRSC*
>GrCOL4
MGYICDFCGNQPSTVYCQSDAACLCLSCDRNVHSANALSKRHSRTLLCERCNSQPAFVRCVEERVSLCQNCDWMGHGTSTLNSTHRRQTINCYSGCPSSAELSSIWSFFSQSPSAGESTCEQELRQMSITETSWCPTENTISQNDTGDAEVNRDYNVDRGSSWSGSSIPELRSGPGLLDQPAGTTDTSLSELSCPQTKCPGVCKDDLYDDFNMDEIDLNLEKYEELFGVTLNHSEELFGNGGIDSLFGTKDMSATDSYQGAVAAEGSSVGLVNAIQPACSNAASADSMMSNKTNSILCFTARQDHSSFSFSGLTGESSGGDYQDCGASSMLLMGEAPWCPPSEVPFSSATRSDAVMRYKEKKKTRKFEKRVRYASRKARADVRKRVKGRFVKAGDDYDYDPLNPTRSC*
>GrCOL5
MVSPVSEGKGAVPCDFCNEQIAVLYCRADSAKLCLFCDQHVHSANLLSRKHVRSQICDNCSSEPVSVLCSTDNLVLCQECDWDAHGSCSVSAAHDRTLVEGFSGCPSALELASVWGFDLEEKKTTDRNWNVCHQDLMMPAVESWLYETSLQEMMVPYESFGCYGETLKKQNTGSGKCKQVIYKQLVELMKRDLMCGGGGEGVGDGGGGGGGEENLASNVEQNGGFLTQQEVLQPLPEPGTETQTQALFTSLLMMQTQESERIVNGGNVVLNGNPNNQTSQIWDFKLGRLRGQEECSQSRLEEEVGYGGDAAFVIKNFSQCMKETSLTDNGNLMGYPPSKHDLASLNNNDSNHPGASQGPSTSESNNLPIPKPSSGSALGKPKGSTGCNDVHFSEQPFLVRPVDHTTLTATSKADRELLAQNRGNAMQRYKEKKKTRRYDKHIRYESRKARADTRKRVKGRFVKATEAPDD*
>GrCOL6
MISSKKMANAVGAKTVRACDSCIKKRARWYCAADDAFLCQACDSSVHSANPLARRHKRVRLKTASVKSSGDELPLESFSPSWDRGFTRKARTRRPVKGSIHRKPLKAKNNPVPVVPEVGIDEIFNEENEEEQLLYRVPIFDPFVAELCTSTTSTEAAVSAVGNEAETAATESKAFMGQDVDGSHGLFPSEMDLAEFAADVESLLGKGLENESFTMVELGLTGSKDLREYSYGNGQVKIEDEESFEGGMAREPFELSFNYDSPPSCGGVDELVKEEVEVKSKEGGECQENTAKKKKRKTLLSLDYEAVITAWATQGSPWTSGGKPDLDPDECWPDCMGNGGTEVQQSYSGLMGMGGQQQAMGDGGREARVSRYREKRRTRLFSKKIRYEVRKLNAEKRPRMKGRFVKRASFLTGPAFPLLNK*
>GrCOL7
MLKVSSGEDGYLNNWIHTCDSCQAAACTLYCHTDSAYLCHGCDKHIHGDNTMALSHHRVWICDACEAAPAAVTCSADAASLCIECDIQVHSVNPLASRHTRVPIPPISGQICSSSSVQQDGQLPGTMFDTKNEIAALTMEVNLEINEDEMDSWLLLEPGNTDNQTMSGFTYGEQLDEYVDVVDTCTESFGPEQSSDQQQLVCVNCPEDSGSDSVVPVQTLRTKNQPLQEETQLQKQQLHSTYFNSEQSGSKTAFTNYPSSSLRVPMLMITPAGIPNSYTGFPATTTTTEILPNPWLLMPLQFTSMNREEKVLRYREKRKSRKFEKKIRYASRKACRDSTSYQRQICKENR*
>GrCOL8
MGIEISGGTIIPGGWGAAAMAVAAKTCDACKSSAAAIFCRTDWVFLCLNCDSNFHSGHERVSMCEVCEQAPAAVTCKADAAALCVTCDADIHSANPLARRHERVPIEPFYDSADSIVKSSPFSFLVPTTDHNGTNCKQEIESNKGDFFFTEMDRFIDFGYPNSSQHLHDAAMDSVVPVQTPKPVIPLINDGSCFDTFSYQTQSSLSHSVSSSSLEVGTVPDGNYHATQVGGSIDREARVLRYKEKRKNRKFEKTIRYASRKAYAESRPRIKGRFAKRTETHNDDVDHMFNNSSFAVGPAGFMAETDYGVVPSF*
>GrCOL9
MGYNCDFCGHQRPVVYCRSDAACLCLSCDRNVHSANALSRRHSRTLLCERCNSQPALVRCTEERVSLCENCDWIGHGTSTSNSTHKRQTINCYSGCPSSAELSSLWPFFWQSPSPGESTCEKELGLMSITENIETTSWGPTGNTVSQNKNSAGVAEVNNDNNADMGSGWDGSSSILELRSPPLALDQPAGVTDTSLPKVSCPQTKRPSLYEDDLYDDFNMDEVDLNLDNYEELFGVALNHSEELFESGGIDSLFRTNDLSAADSDCRGAVAAEGSSVGLVNAIQPACSNGASADSVMSNKTDSVLCFTGRQAHSSLSFSGLTGESSGADYQDCGASSMLLMGEPPWCPPCTESSFQSSTRSNAVMRYKEKKKTRKFEKRVRYASRKARADVRKRVKGRFVKAGDAYDYDPLNQTQSF*
>GrCOL10
MVIDTTNVKGLTGRWGMAAKTCDTCKSAAAAIFCRSDSAFMCLNCDSRIHSANDKLVSCRHERVWMCEVCEQAPAAVTCKADAAALCVACDSDIHSANPLARRHERVPVQPFFDSADSIVKSSPFSFLVPTDPNTGSNCQQEDVETGSWLLPNPKLTMETNQVKTGDFFFSDMDPFIDFEYQDSFQQHDGAMDSVVPVQTKPATISMINNENCFDVDFCRSKFPTFSYQTKSQSHSVSSSSLEVGVVPDGNSVSDISYTLGRTMGDPSAPIWAATANNQAPPQAQVDGMDREARVLRYREKRKNRKFEKTIRYASRKAYAESRPRIKGRFAKRSETDNEVDHMYNSASSAATAAAFMYDNQYGIVPSF*
>GrCOL11
MITDKKAANVMGGKTARACDGCLQKRARWYCADDDAFLCQGCDTSVHSANQLASRHERVSLQTASSNFNASMHSTIDQDAPPAWHQGFTRKARTARQNKPMLGQQKGEGTVLALNPIDPFVPEVGSEEGSVDENEEQLLCRVPVFDPFSEELCNMVTSDCDEVATPNEDGNLVVDGYEHERTYELDDSLHGFLPSDLDLANFAADVESLLGVRLDEDSCDIKKIESLDCTDENGSELFHERKIMKVEEEEEVEGITACFCESAFEVTRASLNWTFDYDSLIITEEEEKEIPVAKTKRNKLLRLNYESVITAWASQGSRTTGTRPELNPDDFMGSYPKDEHHQNGGIGGINRPVRANNTDGEREARVSRYREKRRTRLFSKKIRYEVRKLNAEKRPRMKGRFVKRTSFVGLGTAFPYTN*
>GrCOL12
MSDESHTQIQRRLCDYCNQSTALLYCRADSAKLCFSCDREVHSANQLFTKHSRSQLCDACDESPASLFCETEQSVFCSNCDWERHRCSLHNRRPVEVFTGCPSVSELLSFLGIEDLGNDKASCWSEDDGFLDFLTWECPLISGFDGVIVPNDMDHGFKATDVPPLPKNRNSSCGQHKEEIFHQLHELAKSDPTLTFQKIDLQSLIPETDHFQPASMQPSCNNDADPVSCPALETSPLQCLKFNDNVEITNQALLYTEENARVANTHVDCSRNIDVNDGPEDQQMKPQTGVGTISALPKVSVHELNSQERETAISRYKEKKKTRRYDKHVRYESRKARAESRTRIKGRFAKVKR*
>GrCOL13
MISDKRAANAMGGKTARACDGCLRKRARWYCSADDAFLCQGCDTSVHSANQLASRHTRVRLETASSRFNASVINNSATDQDAPPAWHQGFTRKARTPRQNRSILGQQKSEGKVWDLNPLVPEVGCEDGSADETEDQLLCRVPVFDPFSAELRDMVNENGNLVVDGFEDEGTCQLDDGLHGFLPSDLDLAQFAADVESLLGDGLDENNTCNHTKGTELMDCKQEDESNAFQERKIKDEEEEEEGIITACCFDSDFDVTRSSLNWSFDYESPTIGDQEEEEKVVPVAETMDGENKAEKKRNMLLRLDYESVITAWATQGSPWTSGTRPEFNPDDFMGSNPKEGIGGICSQGKRNITDGEREARVSRYREKRRTRLFSKKIRYQVRKLNAEKRPRIKGRFVKRASFVGGDCFSYYIK*
>GrCOL14
MGYICDFCGDQPSLVYCRSDAACLCLSCDRNVHSANALSKRHSRTLLCERCNSQPAFVRCAEEKVSLCQNCDWMGHDASTSNSTHKRQTINSYSGCPSSGELSSIWSFFSQSDSAGESACEQELGLMSISENIESTSWDPTVNTISHNSAGVAEVNGDCNVDKGSGWTRTSIPEHRPAPQLLDQPAGSTDTSLPKFCPQTKYPGLSEDDLYDDFNIDEVDLNLENYEELFGVTLNHSEELLENGGIDSLFGTKDMSAADSTCQGAVAAEGSSIGLVNAIQPACSNAASADSVMSNKTDSILYFTTKHAHSSLSFSGLTGESSAGDYQDCGASSMLLMGEPPWCPPCTESSIPSATRSDAVMRYKEKKKTRNFILVAYDRFEKRVRYASRKARADVRKRVKGRFVKAGDAYDYDPLNQTRSC*
>GrCOL15
MTDQRRSNQKQGRLCDYCNQSKALLYCRADSAKLCFSCDREVHSANQLFSKHSRSQLCDACDGSPASIFCETEQSVFCSNCDWESHKFSTSSLHNRRPIEGFTGCPSVNELVSFVGIEDVGEKKGGDDCGYDDGWLDLLSWENPVISSFDDLLVSSDSDHGFKPTDVLPLPKNRNANCGQHKEEVLHQLRELAKSEPTLSFDNTDDLQTGTVHTSCTNDTAPISFPAYESSALRFFGDNVEMTDKVFVPFSELRGHTEECAVVPDKHLGSSRTIPVSDSLGNQQHQIDAGTVSALPKVAVHELNSQERDSAISRYKEKRKTRRFDKHIRYESRKVRAESRARIKGRFAKLEH*
>GrCOL16
MLKEEISDAGGGNDWARICDTCRSAACTVYCRADSAYLCAGCDARVHAANRVASRHERVWVCEVCERAPAALLCKADAASLCTTCDAEIHSANPLARRHQRVPILPISGCLYDPLPTDHGCRKMASATETEDGFMCTNGDETIAEDEDEAASWLLLNPGKNSTNQNNGFMLAGEVDDYLDLVEYNSSVENQFTDQHQQQHYGVPHKSYGGDSVVPVQSGEAKDHFQQQQQQHQNFQYGLDYDASKAAYSYNGSITRTVSLSSVDVGIVPESTMSDISISHPRPPKGTIDLFSGPPTQMPTQLAPMEREARVLRYREKKKTRKFEKTIRYASRKAYAEMRPRIKGRFAKRTDVEVEVDQMFSTTVITGYGIVPSF*
>GrCOL17
MASKLCDSCKSATATLFCRADSAFLCSNCDSKIHAANKLASRHARVWVCEVCEQAPAHVTCKADAAALCITCDRDIHSANPLASRHERLPVTPFYDSVNSVPAVKPNGVVKFLEERYFSDVDGDADVSREEAEAASWLLPNPNHKAVDSPDVNSGQYVFSEMDPFLDLDYGHGDPKMDAREQNSSGTDGVVPVQSKNVQAPSANDHCFDLDFTGSKSFSYGYNPNFISHSVSSSSLDVGVVPDGSTMTDISNPYGRGPESTHQTVQLSPADREARVLRYREKRKNRKFEKTIRYASRKAYAEMRPRIKGRFAKRTDIEVEVDRSNMYGFGVVPSF*
>GrCOL18
MASKLCDSCKSATATLFCRPDSAFLCPNCDSKIHAANKLASRHARVLVCEVCEQAPAHVTCKADAAALCVTCDRDIHSSNPLARRHERVPLAPFYDSVKPNTAFNFLDDRYLSDVDGDADSSREEAEAASWLLPNPNHKAHESPDVNTGQYVFPEMDPYLDLDYGHVDPKIETQDQEQNSSGTDGVVPVQSNTVQAPMVNDHCFDMEFTTPKALPYGYNYNCNYNPHCLSHSVSSSSLDVGVVPDGGSTITDISVPCAKVTETTHQAVQLSSAEREARVLRYREKRKNRKFEKTIRYASRKAYAEVRPRIKGRFAKRSDVEVEVDGGNMYGFGVVPSF*
>GrCOL19
MMMSRVPKPKPRRSTMSVCHFCNSKPAVLYCSADSARLCLFCDQQVHSANALSLKHVRSQICDGCKAKPASFLCSIDNLMLCHDCDWSSHNKNNNNINSSSSSNSCVSAMHERAPVEGFSGRPSVVELASLFGFDLKPKDLMNLIPGFSLYERELMNLEDFMVPEEENSCVSSALISSVKLDHEVYRQLVDMGKRDLVRGSGDGAELGPGTPPITSAEQENFATFEVENGDDEEQLQQQTPFTSLLTLQSDDVLRQNDYVAEGELVWDCKSSYLPSQIWDFQSERSKDCEESGAEDAGFVKGCSFFRNNTCNEPFSSCKPTTEESNNVGVVGSLSDSKVVESLETPTCDSTRYVQVMEHPIVGGSEVMNYEAKTNVDMEPLAQNRDNAMLRYKEKKKHRRYDKQIRYESRKTRADTRKRFKGRFVKASEAPDVRV*
>GrCOL20
MEPVCDFCRGERAVVYCKSDSARLCLSCDGCVHSANLLSCRHVRSLLCEKCNSQSAVVRCLDEKLSLCQDCDGNGNGCSSLGHWREALNSYTDCPSLAEFRRIWSSVLGASSPAVFDVDWPVGASTANDNCFTNCLNQIDLGGSFELAGTKLNELDSCPKLKPCMVSSSLISPNANYIPYSKDGEPVFSEEPNMPKGFSDLRDFKVPDGDDLCEGLNINDVQFSFKTANEIFGGSQGQTRYQFEKVGTDGLIMDKTLPALPSGQKECLSFPSSQVGCSASIMATMIGTSNCMLMNPSCNQNINLGYPVGQVPSNLAPSPSNITVKNSPADFQDCGLPPAFLTGDSHFQNLEASCPQARDKAKIRYNEKKKTRIFGKQIRYASRKARADTRKRVKGRFVKAGEEYDYDPLVARNF*
>GrCOL21
MAAKHCDICKPTATDPDFMCLSYDSSTTVHGGIGRVLMCDVCEQAPAAFTCKADAAALCVACDADIHSANHLARRHYRVPIDPFLGPQKEDVVEMGSWSLLPGFNHKLVETEDLGISEMDPLIDLEYQDGYHVLQHHNLGMESLVPVQIEPATTVPVVNPIHFCQSQSLSHSVPSSSVELSDGNSVSDISYPLRGTTVDPSVLICNNQANQVGTMDRVARVLRYREKRKKRKFEKTVRYASRKAYAESRPRIKGRFVKRTQIHNRVDHLCNSAISPSTTTTTTSHTHYYGIVPSFL*
>ATCOL16
MMKSLANAVGAKTARACDSCVKRRARWYCAADDAFLCQSCDSLVHSANPLARRHERVRLKTASPAVVKHSNHSSASPPHEVATWHHGFTRKARTPRGSGK
KNNSSIFHDLVPDISIEDQTDNYELEEQLICQVPVLDPLVSEQFLNDVVEPKIEFPMIRSGLMIEEEEDNAESCLNGFFPTDMELEEFAADVETLLGRGL
DTESYAMEELGLSNSEMFKIEKDEIEEEVEEIKAMSMDIFDDDRKDVDGTVPFELSFDYESSHKTSEEEVMKNVESSGECVVKVKEEEHKNVLMLRLNYD
SVISTWGGQGPPWSSGEPPERDMDISGWPAFSMVENGGESTHQKQYVGGCLPSSGFGDGGREARVSRYREKRRTRLFSKKIRYEVRKLNAEKRPRMKGRF
VKRASLAAAASPLGVNY
>ATCOL15
MSSSERVPCDFCGERTAVLFCRADTAKLCLPCDQQVHTANLLSRKHVRSQICDNCGNEPVSVRCFTDNLILCQECDWDVHGSCSVSDAHVRSAVEGFSGC
PSALELAALWGLDLEQGRKDEENQVPMMAMMMDNFGMQLDSWVLGSNELIVPSDTTFKKRGSCGSSCGRYKQVLCKQLEELLKSGVVGGDGDDGDRDRDC
DREGACDGDGDGEAGEGLMVPEMSERLKWSRDVEEINGGGGGGVNQQWNATTTNPSGGQSSQIWDFNLGQSRGPEDTSRVEAAYVGKGAASSFTINNFVD
HMNETCSTNVKGVKEIKKDDYKRSTSGQVQPTKSESNNRPITFGSEKGSNSSSDLHFTEHIAGTSCKTTRLVATKADLERLAQNRGDAMQRYKEKRKTRR
YDKTIRYESRKARADTRLRVRGRFVKASEAPYP
>ATCOL8
MTSHQNIKISEKIMISKYQEDVKQPRACELCLNKHAVWYCASDDAFLCHVCDESVHSANHVATKHERVCLRTNEISNDVRGGTTLTSVWHSGFRRKARTP
RSRYEKKPQQKIDDERRREDPRVPEIGGEVMFFIPEANDDDMTSLVPEFEGFTEMGFFLSNHNGTEETTKQFNFEEEADTMEDLYYNGEEEDKTDGAEAC
PGQYLMSCKKDYDNVITVSEKTEEIEDCYENNARHRLNYENVIAAWDKQESPRDVKNNTSSFQLVPPGIEEKRVRSEREARVWRYRDKRKNRLFEKKIRY
EVRKVNADKRPRMKGRFVRRSLAIDS
>ATCOL6
MMKSLASAVGGKTARACDSCVKRRARWYCAADDAFLCHACDGSVHSANPLARRHERVRLKSASAGKYRHASPPHQATWHQGFTRKARTPRGGKKSHTMVF
HDLVPEMSTEDQAESYEVEEQLIFEVPVMNSMVEEQCFNQSLEKQNEFPMMPLSFKSSDEEDDDNAESCLNGLFPTDMELAQFTADVETLLGGGDREFHS
IEELGLGEMLKIEKEEVEEEGVVTREVHDQDEGDETSPFEISFDYEYTHKTTFDEGEEDEKEDVMKNVMEMGVNEMSGGIKEEKKEKALMLRLDYESVIS
TWGGQGIPWTARVPSEIDLDMVCFPTHTMGESGAEAHHHNHFRGLGLHLGDAGDGGREARVSRYREKRRTRLFSKKIRYEVRKLNAEKRPRMKGRFVKRS
SIGVAH
>ATCOL7
MVVDVESRTASVTGEKMAARGCDACMKRSRASWYCPADDAFLCQSCDASIHSANHLAKRHERVRLQSSSPTETADKTTSVWYEGFRRKARTPRSKSCAFE
KLLQIESNDPLVPELGGDEDDGFFSFSSVEETEESLNCCVPVFDPFSDMLIDDINGFCLVPDEVNNTTTNGELGEVEKAIMDDEGFMGFVPLDMDLEDLT
MDVESLLEEEQLCLGFKEPNDVGVIKEENKVGFEINCKDLKRVKDEDEEEEEAKCENGGSKDSDREASNDKDRKTSLFLRLDYGAVISAWDNHGSPWKTG
IKPECMLGGNTCLPHVVGGYEKLMSSDGSVTRQQGRDGGGSDGEREARVLRYKEKRRTRLFSKKIRYEVRKLNAEQRPRIKGRFVKRTSLLT
>ATCOL3
MASSSRLCDSCKSTAATLFCRADAAFLCGDCDGKIHTANKLASRHERVWLCEVCEQAPAHVTCKADAAALCVTCDRDIHSANPLSRRHERVPITPFYDAV
GPAKSASSSVNFVDEDGGDVTASWLLAKEGIEITNLFSDLDYPKIEVTSEENSSGNDGVVPVQNKLFLNEDYFNFDLSASKISQQGFNFINQTVSTRTID
VPLVPESGGVTAEMTNTETPAVQLSPAEREARVLRYREKRKNRKFEKTIRYASRKAYAEMRPRIKGRFAKRTDSRENDGGDVGVYGGFGVVPSF
>ATCOL14
MGTSTTESVVACEFCGERTAVLFCRADTAKLCLPCDQHVHSANLLSRKHVRSQICDNCSKEPVSVRCFTDNLVLCQECDWDVHGSCSSSATHERSAVEGF
SGCPSVLELAAVWGIDLKGKKKEDDEDELTKNFGMGLDSWGSGSNIVQELIVPYDVSCKKQSFSFGRSKQVVFEQLELLKRGFVEGEGEIMVPEGINGGG
SISQPSPTTSFTSLLMSQSLCGNGMQWNATNHSTGQNTQIWDFNLGQSRNPDEPSPVETKGSTFTFNNVTHLKNDTRTTNMNAFKESYQQEDSVHSTSTK
GQETSKSNNIPAAIHSHKSSNDSCGLHCTEHIAITSNRATRLVAVTNADLEQMAQNRDNAMQRYKEKKKTRRYDKTIRYETRKARAETRLRVKGRFVKAT
DP
>ATCOL13
MEAEEGHQRDRLCDYCDSSVALVYCKADSAKLCLACDKQVHVANQLFAKHFRSLLCDSCNESPSSLFCETERSVLCQNCDWQHHTASSSLHSRRPFEGFT
GCPSVPELLAIVGLDDLTLDSGLLWESPEIVSLNDLIVSGGSGTHNFRATDVPPLPKNRHATCGKYKDEMIRQLRGLSRSEPGCLKFETPDAEIDAGFQF
LAPDLFSTCELESGLKWFDQQDHEDFPYCSLLKNLSESDEKPENVDRESSVMVPVSGCLNRCEEETVMVPVITSTRSMTHEINSLERNSALSRYKEKKKS
RRYEKHIRYESRKVRAESRTRIRGRFAKAADP
>ATCOL2
MLKEESNESGTWARACDTCRSAACTVYCEADSAYLCTTCDARVHAANRVASRHERVRVCQSCESAPAAFLCKADAASLCTACDAEIHSANPLARRHQRVP
ILPLSANSCSSMAPSETDADNDEDDREVASWLLPNPGKNIGNQNNGFLFGVEYLDLVDYSSSMDNQFEDNQYTHYQRSFGGDGVVPLQVEESTSHLQQSQ
QNFQLGINYGFSSGAHYNNNSLKDLNHSASVSSMDISVVPESTASDITVQHPRTTKETIDQLSGPPTQVVQQLTPMEREARVLRYREKKKTRKFDKTIRY
ASRKAYAEIRPRIKGRFAKRIETEAEAEEIFSTSLMSETGYGIVPSF
>ATCOL9
MGYMCDFCGEQRSMVYCRSDAACLCLSCDRSVHSANALSKRHSRTLVCERCNAQPATVRCVEERVSLCQNCDWSGHNNSNNNNSSSSSTSPQQHKRQTIS
CYSGCPSSSELASIWSFCLDLAGQSICEQELGMMNIDDDGPTDKKTCNEDKKDVLVGSSSIPETSSVPQGKSSSAKDVGMCEDDFYGNLGMDEVDMALEN
YEELFGTAFNPSEELFGHGGIDSLFHKHQTAPEGGNSVQPAGSNDSFMSSKTEPIICFASKPAHSNISFSGVTGESSAGDFQECGASSSIQLSGEPPWYP
PTLQDNNACSHSVTRNNAVMRYKEKKKARKFDKRVRYASRKARADVRRRVKGRFVKAGEAYDYDPLTPTRSY
>ATCOL12
MEPKCDHCATSQALIYCKSDLAKLCLNCDVHVHSANPLSHRHIRSLICEKCFSQPAAIRCLDEKVSYCQGCHWHESNCSELGHRVQSLNPFSGCPSPTDF
NRMWSSILEPPVSGLLSPFVGSFPLNDLNNTMFDTAYSMVPHNISYTQNFSDNLSFFSTESKGYPDMVLKLEEGEEDLCEGLNLDDAPLNFDVGDDIIGC
SSEVHIEPDHTVPNCLLIDKTNTSSFTGSNFTVDKALEASPPGQQMNINTGLQLPLSPVLFGQIHPSLNITGENNAADYQDCGMSPGFIMSEAPWETNFE
VSCPQARNEAKLRYKEKKLKRSFGKQIRYASRKARADTRKRVKGRFVKAGDSYDYDPSSPTTNN
>ATCOL11
MEARCDFCGTEKALIYCKSDSAKLCLNCDVNVHSANPLSQRHTRSLLCEKCSLQPTAVHCMNENVSLCQGCQWTASNCTGLGHRLQSLNPYSDCPSPSDF
GKIWSSTLEPSVTSLVSPFSDTLLQELDDWNGSSTSVVTQTQNLKDYSSFFPMESNLPKVIEEECSGLDLCEGINLDDAPLNFNASNDIIGCSSLDNTKC
YEYEDSFKEENNIGLPSLLLPTLSGNVVPNMSLSMSNLTGESNATDYQDCGISPGFLIGDSPWESNVEVSFNPKLRDEAKKRYKQKKSKRMFGKQIRYAS
RKARADTRKRVKGRFVKSGETFEYDPSLVM
>ATCO
MLKQESNDIGSGENNRARPCDTCRSNACTVYCHADSAYLCMSCDAQVHSANRVASRHKRVRVCESCERAPAAFLCEADDASLCTACDSEVHSANPLARRH
QRVPILPISGNSFSSMTTTHHQSEKTMTDPEKRLVVDQEEGEEGDKDAKEVASWLFPNSDKNNNNQNNGLLFSDEYLNLVDYNSSMDYKFTGEYSQHQQN
CSVPQTSYGGDRVVPLKLEESRGHQCHNQQNFQFNIKYGSSGTHYNDNGSINHNAYISSMETGVVPESTACVTTASHPRTPKGTVEQQPDPASQMITVTQ
LSPMDREARVLRYREKRKTRKFEKTIRYASRKAYAEIRPRVNGRFAKREIEAEEQGFNTMLMYNTGYGIVPSF
>ATCOL1
MLKVESNWAQACDTCRSAACTVYCRADSAYLCSSCDAQVHAANRLASRHERVRVCQSCERAPAAFFCKADAASLCTTCDSEIHSANPLARRHQRVPILPI
SEYSYSSTATNHSCETTVTDPENRLVLGQEEEDEDEAEAASWLLPNSGKNSGNNNGFSIGDEFLNLVDYSSSDKQFTDQSNQYQLDCNVPQRSYGEDGVV
PLQIEVSKGMYQEQQNFQLSINCGSWGALRSSNGSLSHMVNVSSMDLGVVPESTTSDATVSNPRSPKAVTDQPPYPPAQMLSPRDREARVLRYREKKKMR
KFEKTIRYASRKAYAEKRPRIKGRFAKKKDVDEEANQAFSTMITFDTGYGIVPSF
>ATCOL4
MDPTWIDSLTRSCEANSNTNHKRKRERETLKHREKKKKRFRERKMASKLCDSCKSATAALYCRPDAAFLCLSCDSKVHAANKLASRHARVWMCEVCEQAP
AHVTCKADAAALCVTCDRDIHSANPLARRHERVPVTPFYDSVSSDGSVKHTAVNFLDDCYFSDIDGNGSREEEEEEAASWLLLPNPKTTTTATAGIVAVT
SAEEVPGDSPEMNTGQQYLFSDPDPYLDLDYGNVDPKVESLEQNSSGTDGVVPVENRTVRIPTVNENCFEMDFTGGSKGFTYGGGYNCISHSVSSSSMEV
GVVPDGGSVADVSYPYGGPATSGADPGTQRAVPLTSAEREARVMRYREKRKNRKFEKTIRYASRKAYAEMRPRIKGRFAKRTDTNESNDVVGHGGIFSGF
GLVPTF
>ATCOL10
MGYMCDFCGEQRSMVYCRSDAACLCLSCDRNVHSANALSKRHSRTLVCERCNAQPASVRCSDERVSLCQNCDWSGHDGKNSTTTSHHKRQTINCYSGCPS
SAELSSIWSFCMDLNISSAEESACEQGMGLMTIDEDGTGEKSGVQKINVEQPETSSAAQGMDHSSVPENSSMAKELGVCEDDFNGNLISDEVDLALENYE
ELFGSAFNSSRYLFEHGGIGSLFEKDEAHEGSMQQPALSNNASADSFMTCRTEPIICYSSKPAHSNISFSGITGESNAGDFQDCGASSMKQLSREPQPWC
HPTAQDIIASSHATTRNNAVMRYKEKKKARKFDKRVRYVSRKERADVRRRVKGRFVKSGEAYDYDPMSPTRSY
>ATCOL5
MGFGLESIKSISGGWGAAARSCDACKSVTAAVFCRVDSAFLCIACDTRIHSFTRHERVWVCEVCEQAPAAVTCKADAAALCVSCDADIHSANPLASRHER
VPVETFFDSAETAVAKISASSTFGILGSSTTVDLTAVPVMADDLGLCPWLLPNDFNEPAKIEIGTENMKGSSDFMFSDFDRLIDFEFPNSFNHHQNNAGG
DSLVPVQTKTEPLPLTNNDHCFDIDFCRSKLSAFTYPSQSVSHSVSTSSIEYGVVPDGNTNNSVNRSTITSSTTGGDHQASSMDREARVLRYREKRKNRK
FEKTIRYASRKAYAESRPRIKGRFAKRTETENDDIFLSHVYASAAHAQYGVVPTF
>GaCOL5
MVSPVSEGKGAVPCDFCNEQIAVLYCRADSAKLCLFCDQHVHSANLLSRKHVRSQICDNCSSEPVSVRCSTDNLVLCQECDWDAHGSCSVSAAHDRTLVEGFSGCPSALELASVWGFDLEEKKTTDRNWNVCHQDMMMPAVESWLYETSLQEMMVPYESFGCYGETLKKQNTGSGKCKQVIYKQLVELMKRDLMCGGGGEGVGDGGGGGGGEENLASNVEQNGGFLTQQEVLQPLPEPGTETPTQALFTSLLMMQTQESERIVNGGNVVLNGNPNNQTSQIWDFKLGRLRGQEECSQSRLEEEVGYGGDAGFMIKNFNQFMKETSLTDNGNLMGYPPSKHDLASLNNNDSNHPGASQGPSTSESNNLPIPKSSSGSALGKPKGSTGCNDVHFSEQPFLVRPVDHTTPTATSKADRELLAQNRGNAMQRYKEKKKTRRYDKHIRYESRKARADTRKRVKGRFVKATEAPDD
>GaCOL17
MASKLCDSCKSATATLFCRADSAFLCSNCDSKIHAANKLASRHARVWVCEVCEQAPAHVTCKADAAALCITCDRDIHSANPLARRHERLPVTPFYDSVNSVPAVKPNGVVNFLEERYFSDVDGDADVSREEAEAASWLLPNPNHKAVDSPDVNSGQYVFSEMDPYLDLDYGHGDPKMDAQEQNSSGTDGVVPVQSKNVQAPSANDHCFDLDFTGSKPFSYGYNPNFISHSVSSSSLDVGVVPDGSTMTDISNPYGRGPESTHQTVQLSPADREARVLRYREKRKNRKFEKTIRYASRKAYAEMRPRIKGRFAKRTDIEVEVDRSNMYGFGVVPSF
>GaCOL21
MAAKHCDACKPTATDPDFMCLSYDSSTAIHGCIGRVLMCDVCEQVPAAFTCKADAAALCVACDADIHSANHLARRHYRVPIDPFLGPQKEDVVVMGSWSLLPGFNHKLVETEDLGISEMDPFIDLEYQDGYHVLQHHNLGMESLVPVQIEPATTVPVVNPIHFCQSQSLSHSVSSSSVELGDGNSLSDISYPLRGTTTDPSILICNNQVDQVGSMDRVARVLRYREKRKKRKFEKTVRYASRKAYAESRPRIKGRFVKRTQIYNRVDHLCNSATSPSSTTTTSHTHYYGIVPSFL
>GaCOL9
MGYNCDFCGHQRPVVYCRSDAACLCLSCDRNVHSANALSRRHSRTLLCERCNSQPALVRCTEERVSLCENCDWIGHGTSTSNWTHKRQTINCYSGCPSSAELSSLWPFFWQSPSPGESTCEKELGLMSITENIETTSWGPTGNTVSQNKNSDGVAEVNNDNNADMGSGWDGSSSILELRSPPPLDQPAGVTDTSLPKVSCPQTKRPLLCEDDLYDDFNMDEVDLNLDNYEELFGVALNHSEELFVNGGIDSLFRTNDLSAADSDCRGAVAAEGSSVGLVNAIQPACSNGASADSVMSNKTDSVLCFTGRQAHSSLSFSGLTGESSGADYQDCGASSMLLMGEPPWCPPCTESSFQSSTRSNAVMRYKEKKKTRKFEKRVRYASRKARADVRKRVKGRFVKAGDAYDFDPLNQTQSF
>GaCOL14
MGYICDFCGDQPSLVYCRSDAACLCLSCDRNVHSANALSKRHSRTLLCERCNSQPAFVRCAEEKVSLCQNCDWMGHDASTSNSTHKRQTINSYSGCPSSGELSSIWSFFSQPDSAGESACEQELGLMSISENIENTSWDPTVNTISHNIAVVVEVNDDCNVDKGSGWTRTSIPEHRPAPQLLDQAAGSTYTSLPKFCPQTKYPGLSEDDLYDDFNIDEVDLNLENYEELFGVTLNHSEELLENGGIDSLFGTKDMSAADSTCQGAVAAEGSSIGLVNAIQPACSNAASADSVMSNKTDSILYFTTKHAHSSLSFSGLTGESSAGDYQDCGASSMLLMGEPPWCPPCTESSIPSATRSDAVMRYKEKKKTRKFEKRVRYASRKARADVRKRVKGRFVKAGDAYDYDPLNQSRSC
>GaCOL8
MGIEISGGTIIPGGWGAAAMAVAAKTCDACKSSAAAIFCRTDWVFLCLNCDSNFHSGHERVSMCEVCEQAPAAVTCKADAAALCVTCDADIHSANPLARRHERVPIEPFYDSADSIVKSSPFSFLVPTTDHNGTNCKQEIESNKGDLFFTEMNSFIDFGYPNSSQHLHDAAMDSVVPVQTPKPIIPVINDGNCFDTFSYQTQSSLSHSVSSSSLEVGTVPDGNYHATQVGGSIDREARVLRYKEKRKNRKFEKTIRYASRKAYAESRPRIKGRFAKRTETHNDDVDHMFNNSSSFAVGPAGFMAETDYGVVPSF
>GaCOL18
MASKLCDSCKSATATLFCRPDSAFLCPNCDSKIHAANKLASRHARVLVCEVCEQAPAHVTCKADAAALCVTCDRDIHSANPLARRHERVPLAPFYDSVKPNTAFNFLDDRYFSDVDGDADSSREEAEAASWLLPNPNHKAHESPDVNTGQYVFPEMDPYLDLDYGHVDPKMETPDQDQNSSGTDGVVPVQSNTVQVPMINDHCFDMEFTTPKAFPYGYNYNCNYNSHCLSHSVSSSSLDVGVVPDGGSTITDVSVPCAKVTETTYQTVQLSLAEREARVLRYREKRKNRKFEKTIRYASRKAYAEVRPRIKGRFAKRSDVEVEVNGGNMYGFGVVPSF
>GaCOL1
MASKLCDSCKLGTSDLFCRPHSAFLCCNCDSTTHAANHLASPHPRFCLCQVCEQAPARVTCKADAAALCVACDQHIHSANPLARQHVRLPIIPFYDSDNSVPAVKSNCAVNNFLGEPYFSAVDGDTYVNQEETEAASWLLPNPNHKAVESPVLYTGQFLFSEIDLYLDLDHVPLNLKIGTPEQTCSGTDAMVPTPSKSVEDPSVNHRCVNSDFTRSKPFASYGYNPHCHSFTESSSLEVGGVPDGSAMMREISKQQGRRTESMRELASAEREARVLRYKEKRKKRKFEKTIRYASRKSYAEMRPRIKGRFAKRTDFEPDRTNIYGF
>GaCOL2
MGYNCDFCGDQRPVVYCRSDAACLCLSCDRNVHSANALSKRHSRTLLCERCNSQPAFVRCVEERVSLCQNCDWMGHGTSTSNSRHKRQAINCYSGCPSSAELSSIWPFFQQPPSAGESSCERELGLMSINENIASTSWGPTENNISQDNTGIAITNDTCNSDKESGMGESSGRLLDQPSGSKDTSLPKLCCPQTKYPGLSEDDLYDDFNMDEVDLNLEKYEELFGMTLNHSEELLENGGIASLFGTKDMPAADSDCQVAAAAEGSSVGLVNAIQPACSNAASADSMMSNKTDSILYFTARRPHPGESSAGDYQDCGASSMLLMGEPPWCPPCTETSFTSATRTDAVMRYKEKKKTRMFEKRVRYASRKARADVRKRVKGRFVKAGDAYDYDPLSPTRSF
>GaCOL6
MANAVGAKTVRACDSCIKKRARWYCAADDAFLCQACDSSVHSANPLARRHKRVRLKTASVKSSGDELPLESFSPTWDRGFTRKARTRRPVKGSIHRKLLKAKNNPVPVVPEVGIDELFNEENEEEQLLYRVPIFDPFVAELCTSTTSTEAAVSAVGNEAETTATESKAFLGQDVDGSHGLFPSEMDLAEFAADVESLLGKGLENESFTMVELGLTGSKDKDLREYSYGNGQVKIEDEESFEGGMGREPFELSFNYDTPPSCGGVDELVKEEVAMKSKEDGECQENTAKKKKRKTLLSLDYEAVITAWATQGSSWTSGGKPDLDPDECWPDCMRNGGTEVQQSYSGLIGMGGQQQAMGDGGREARVSRYREKRRTRLFSKKIRYEVRKLNAEKRPRMKGRFVKRASFLAGPAFPLLNK
>GaCOL20
MEPVCDFCRGERAVVYCKSDSARLCLSCDGCVHSANLLSRRHVRSLLCEKCNSQSAVVRCLDEKLSLCQDCDGNGNGCWSLGHWREALNSYTDCPSLAEFRRIWSSVLGASSPAVFDVDWPVGASAANDNCFTNCLNQIDQGGSFELAGTKLNELDSCPKLKPCMVSSSLISPNANYVPYCKDGEPVFSEEPNMPKGYSDLRDFKVPDGDDLCEGLNINDAQFSFETANEIFGGSQGQTRYQFEKVGTDCLIMDKTLPVIESNGPSKNMLEALPSGQKECQPFPSPQVGCSASMMATMIGTSNCMLMNPGCNRNINLGYPVGQVPSNLAPSPSNITVKTSPAGFQDCGLPPGFLTGDSHFQNLEVSCPQARDKAKIRYNEKKKTRIFGKQIRYASRKARADTRKRVKGRFVKAGEEYDYDPLVARNF
>GaCOL19
PKPRRSTMSLCHFCKSKPAVLYCSADSARLCLFCDQQVHSANALSLKHVRSQICDGCKAKPASFLCSIDYLMLCHDCDWSSHNNNNSSSSSSSSCVSAMHERAPVEGFSGRPSVVELASLFGFDLKPKDLMNLIPGFSLYERELMNLEDFMVPDEENSCVSSALISSVKLDHEVYRQLVDMGKRGLVRGSGDGAELGPGTPPITSAEQENFASFEVENGYDEEQLQQQTPFTSLLTFQSDDVLRQNDYVAEGELVWDCKSSYLPSQIWDFQSERSKDCEESGAEDAGFVKGWSFFRKLFLVMFNFVDKVHNCHLNHMICYITCLCVLYCFNFGNCCIDLMADYTLQNTCNEAFSSNKPTTEESNNVVESLETPICDSTRYVQVMEHPIVGGSEVMNYEAKPNVDIEPLAQNRDNAMLRYKEKKKHRRYDKQIRYESRKTRADTRKRFKGRFVKASEAPD
>GaCOL4
MGYICDFCGNQPSAVYCRSDAACLCLSCDRNVHSANALSKRHSRTLLCERCNSQPAFVRCVEERVYFCQNCDLMGHSTSTLNSTHRRQTINCYSGCPSSAELSSIWSFFSQSPSAGESTCEQELRQMSITETSWYPTENTISQNDTGDAEVNRDYNVDRGSSWSGSSIPELRSGPGLLDQPAGTADTSLSELSCPQTKCPGVCEDDLYDDFNMDEIDLNLEKYEELFGLTLNHSEELFGNGGIDSLFGTKDMSATDSYQGAVAAEGSSVGLVNAIQPACSNAASADSMMSNKTDSILCFTARQDHSSFSFSGLTGESSGGDYQDCGASSLLLMGEVPWCPPSEGPFSSATRSDAVMRYKEKKKTRKFEKRVRYASRKARADVRKRVKGRFVKAGDDYDYDPLNPTRSC
>GaCOL10
MVIDTTNVKGLTGRWGMAAKTCDTCKSAAAAIFCRSDSAFMCLNCDSRIHSVNDKLVSCRHERVWMCEVCEQAPAAVTCKADAAALCVACDSDIHSANPLARRHERVPVQPFFDSADSIVKSSPFSFLVPTDPNTGSNCQQEDVEMGSWLLPNPKLTMETNHVKTGDFFFSDMDPFIDFEYQDSFQQHHDGAMDSVVPVQTKPAIISMINNENCFDVDFCRSKFPTFSYQTKSQSHSVSSSSLEVGVVPDGNSVSDISYTLGRTMGDPSAPIWAATSNNQPPPQAQVGGMDREARVLRYREKRKNRKFEKTIRYASRKAYAESRPRIKGRFAKRSETDNEVDHMYNSASSAATAAAFMYDNQYGIVPSF
>GaCOL12
MSDESHTQIQRRLCDYCNQSTALLYCRADSAKLCFSCDREVHSANQLFTKHSRSLLCDACNESPASLFCETEQSVFCSNCDWERHSCSLHHRRPVEVFTGCPSVSELLSFLGIEDLGNDKASCWSEEDDGFLDFLIWECPLISGFDGVIVPNDMDHGFKATDVPPLPKNRNSSCGQHKEEIFHQLHELAKSDPTLTFQKTDLQSLIPETDHFQAASMQTSCKNDAVPVPCPALETSPLQCLKFNDNVEITNQALLYTEENARVANTHVDCSRNIDVNDGPEDQQMKPQTGVGTISALPKVSVHELNSQERETAISRYKEKKKTRRYDKHVRYESRKARAESRTRIKGRFAKVKH
>GaCOL11
MITDKKAANVMGGKTARACDGCLQKRARWYCAADDAFLCQGCDTSVHSANQLASRHERVSLQTASSKFNASMHGTIDQDAPPAWHQGFTRKARTPRQNKPMLGQQKGEGTVLALNPIDPLVPEVGSEEGSVDENEEQLLCRVPVFDPFSEELFNMVTSDCDEVAMPNEDGNLVVDGYEHERTCELDDGLHGFLPSDLDLAKFAADVESLLGVRLDEDSRDIKNFESLVCTDENGSELCHERKRMKVEEGEEVEGITACFCESAFEVTRASLNWSFDYDSPTITEEEEQEIPVAKTQRNKLLRLNYESVITAWASQGSPWTRGTRPELNPDDFMGSYPKDEHHQNGGIGGINRQARANNTDGEREARVSRYREKRRTRLFSKKIRYEVRKLNAEKRPRMKGRFVKRTSFVGLGTAFPYTN
>GaCOL3
MGYICDFCGDQLSMVYCRSDAACLCLSCDRNVHSANALSRRHSRTLLCERCNSQPAFVRCAEERVSLCQNCDWIGHGASTSNSTHKRQTINCYSGCPSSSELSSMWSFFPQSPPAGESSCEQELGLMCITENIERTSWGAIENTINQNSAGVAEVNHDSNTNKGTGWGGTSSIPDLRSMPRVLDQPPGPTGASLPKCPGICEDDLYDDFNMDEVDLNLENYEELFGVTLNHSEELLENGGIDSLFGTKDMAAADSNCQGAVAAEGSSVGLINAIQPACSNAASADSMMSSKTDSILCFTARQAHSSVSFSGLTGESSAGDYQDCGASSMLLMGEPSWCPPCAESSFQSATRSNAVMRYKEKKKTRKFDKQVRYASRKATADVRKRVKGRFVKAGDAYDYDPLNHTRSC
>GaCOL13
MISDKRAANAMGGKTARACDGCLRKRARWYCSADDAFLCQGCDTSVHSANQLASRHTRVRLETASSRFNASVINNSATDQDALPAWHQGFTRKARTPRQNRSIQGQQKSDGKVWDLNPLVPEVGCEDGSAEETEDQLLCRVPVFDPFSAELRDMANENGNLVVDGFEDEGTCQLDDGLHGFLPSDLDLAQFAADVESLLGDGLDENNTCNHTKGTELMDCKQEDESNAFQERKIKDEEEEEEGIITACCFDSDFDVTRSSLNWSFDYESPTIGDQEEEEKVVPVAETPIMDGEIKAEKKRSMLLRLDYESVITAWATQGSPWTSGTRPEFNPDDFMGSNPNEGIGGICSQGKRNITDGEREARVSRYREKRRTRLFSKKIRYQVRKLNAEKRPRIKGSTADILLLMVEGYDLN
