# Supplementary material for: Genome-Wide Analysis Elucidates the Role of CONSTANS-like Genes in Stress Responses of Cotton
Source: Int J Mol Sci. 2018 Sep 7;19(9):2658. doi: 10.3390/ijms19092658 (PMC6165416; doi:10.3390/ijms19092658)
Supplement: Supplementary file 1 [file ijms-19-02658-s001.zip › Table S4.txt]

Table S4: Identification of transposable elements (TEs) in the 2,000 bp region upstream or downstream of CO-like genes										
A05	RepeatMasker	similarity	70780816	70780864	.	+	.	Name=Simple_repeat;Target=(TAAAATT)n 1 45;	GhCOL19_At	upstream
A05	RepeatMasker	similarity	70782953	70782985	.	+	.	Name=Simple_repeat;Target=(AGC)n 1 33;	GhCOL19_At	gene_region
A05	RepeatMasker	similarity	70786754	70786778	.	+	.	Name=Simple_repeat;Target=(TAA)n 1 25;	GhCOL19_At	downstream
A05	RepeatMasker	similarity	70786779	70786801	.	+	.	Name=Simple_repeat;Target=(TTA)n 1 23;	GhCOL19_At	downstream
D01	RepeatMasker	similarity	1673008	1673054	.	+	.	Name=Low_complexity;Target=A-rich 1 47;	GhCOL5_Dt	upstream
D01	RepeatMasker	similarity	1675265	1675271	.	+	.	Name=Simple_repeat;Target=(AGGTGA)n 1 41;	GhCOL5_Dt	gene_region
D01	RepeatMasker	similarity	1675265	1675308	.	+	.	Name=Simple_repeat;Target=(AGGTGA)n 1 44;	GhCOL5_Dt	gene_region
D01	RepeatMasker	similarity	1675272	1675305	.	+	.	Name=Simple_repeat;Target=(GGT)n 1 34;	GhCOL5_Dt	gene_region
D01	RepeatMasker	similarity	1675989	1676037	.	-	.	Name=Unspecified;Target=rnd-2_family-188 327 375;	GhCOL5_Dt	gene_region
D01	RepeatMasker	similarity	1676039	1676139	.	+	.	Name=Unspecified;Target=rnd-2_family-188 169 270;	GhCOL5_Dt	gene_region
D01	RepeatMasker	similarity	1676663	1676909	.	-	.	Name=Unspecified;Target=rnd-2_family-188 1 292;	GhCOL5_Dt	gene_region
D01	RepeatMasker	similarity	1677429	1677461	.	+	.	Name=Simple_repeat;Target=(GTTTGG)n 1 33;	GhCOL5_Dt	downstream
D01	RepeatMasker	similarity	1677886	1677930	.	+	.	Name=Simple_repeat;Target=(TTTATTA)n 1 45;	GhCOL5_Dt	downstream
D01	RepeatMasker	similarity	1677966	1678014	.	+	.	Name=Simple_repeat;Target=(TTTAA)n 1 49;	GhCOL5_Dt	downstream
D01	RepeatMasker	similarity	1678535	1678575	.	+	.	Name=Low_complexity;Target=GA-rich 1 41;	GhCOL5_Dt	downstream
D08	RepeatMasker	similarity	27168653	27168714	.	+	.	Name=Simple_repeat;Target=(AATTCGAAT)n 1 64;	GhCOL11_Dt	downstream
D08	RepeatMasker	similarity	27168979	27169018	.	+	.	Name=Simple_repeat;Target=(TCCCA)n 1 39;	GhCOL11_Dt	downstream
D08	RepeatMasker	similarity	27169600	27169646	.	+	.	Name=Simple_repeat;Target=(ATTCG)n 5 50;	GhCOL11_Dt	downstream
D08	RepeatMasker	similarity	27169710	27169735	.	+	.	Name=Simple_repeat;Target=(TTCGA)n 1 26;	GhCOL11_Dt	downstream
D08	RepeatMasker	similarity	27171901	27171950	.	+	.	Name=Simple_repeat;Target=(ATTTAA)n 1 52;	GhCOL11_Dt	upstream
D08	RepeatMasker	similarity	27172599	27172733	.	-	.	Name=Unspecified;Target=rnd-2_family-330 8391 8524;	GhCOL11_Dt	upstream
D08	RepeatMasker	similarity	27172763	27172934	.	-	.	Name=Unspecified;Target=rnd-2_family-20 8383 8547;	GhCOL11_Dt	upstream
D08	RepeatMasker	similarity	27173103	27173136	.	+	.	Name=Low_complexity;Target=A-rich 1 35;	GhCOL11_Dt	upstream
A11	RepeatMasker	similarity	17724777	17724884	.	+	.	Name=Simple_repeat;Target=(TTTG)n 1 103;	GhCOL14_At	upstream
A11	RepeatMasker	similarity	17729849	17729891	.	+	.	Name=Simple_repeat;Target=(A)n 1 43;	GhCOL14_At	downstream
A09	RepeatMasker	similarity	36930422	36930588	.	+	.	Name=LTR/Copia;Target=META1_I-int 4680 4774;	GhCOL13_At	upstream
A09	RepeatMasker	similarity	36931029	36931095	.	+	.	Name=Simple_repeat;Target=(AT)n 1 73;	GhCOL13_At	upstream
A09	RepeatMasker	similarity	36931194	36931253	.	+	.	Name=Simple_repeat;Target=(AATTT)n 1 60;	GhCOL13_At	upstream
A09	RepeatMasker	similarity	36932838	36932876	.	+	.	Name=Low_complexity;Target=GA-rich 1 39;	GhCOL13_At	gene_region
A09	RepeatMasker	similarity	36933185	36933209	.	+	.	Name=Simple_repeat;Target=(TA)n 1 25;	GhCOL13_At	gene_region
A09	RepeatMasker	similarity	36933811	36933836	.	+	.	Name=Simple_repeat;Target=(TATG)n 1 26;	GhCOL13_At	downstream
A08	RepeatMasker	similarity	6091422	6091508	.	+	.	Name=Simple_repeat;Target=(TGAAT)n 1 86;	GhCOL9_At	upstream
A08	RepeatMasker	similarity	6092237	6092263	.	+	.	Name=Simple_repeat;Target=(AG)n 1 27;	GhCOL9_At	upstream
A08	RepeatMasker	similarity	6092395	6092462	.	+	.	Name=Simple_repeat;Target=(TTTCTT)n 1 69;	GhCOL9_At	upstream
A08	RepeatMasker	similarity	6092577	6092606	.	+	.	Name=Simple_repeat;Target=(TGTTT)n 1 30;	GhCOL9_At	upstream
A08	RepeatMasker	similarity	6097040	6097063	.	+	.	Name=Simple_repeat;Target=(TAT)n 1 25;	GhCOL9_At	downstream
A08	RepeatMasker	similarity	6098456	6098509	.	+	.	Name=Simple_repeat;Target=(TTC)n 1 54;	GhCOL9_At	downstream
A08	RepeatMasker	similarity	29814752	29814832	.	+	.	Name=Simple_repeat;Target=(TTTAT)n 1 82;	GhCOL10_At	upstream
A08	RepeatMasker	similarity	29815287	29815341	.	+	.	Name=Simple_repeat;Target=(ATTAGAA)n 1 59;	GhCOL10_At	upstream
A08	RepeatMasker	similarity	29818028	29818069	.	+	.	Name=Simple_repeat;Target=(TTTTTAC)n 1 41;	GhCOL10_At	downstream
A08	RepeatMasker	similarity	29818028	29818061	.	+	.	Name=Simple_repeat;Target=(T)n 1 34;	GhCOL10_At	downstream
A08	RepeatMasker	similarity	29818062	29818069	.	+	.	Name=Simple_repeat;Target=(TTTTTAC)n 1 41;	GhCOL10_At	downstream
A12	RepeatMasker	similarity	894449	894471	.	+	.	Name=Simple_repeat;Target=(TTA)n 1 23;	GhCOL15_At	upstream
A12	RepeatMasker	similarity	894748	894810	.	+	.	Name=Simple_repeat;Target=(AATTTA)n 1 62;	GhCOL15_At	upstream
A12	RepeatMasker	similarity	895328	895412	.	+	.	Name=Simple_repeat;Target=(TGTATTT)n 1 92;	GhCOL15_At	upstream
A12	RepeatMasker	similarity	895635	895701	.	+	.	Name=Low_complexity;Target=A-rich 1 70;	GhCOL15_At	upstream
A07	RepeatMasker	similarity	71670923	71670942	.	+	.	Name=Simple_repeat;Target=(TA)n 1 20;	GhCOL4_At	downstream
A07	RepeatMasker	similarity	71671628	71671655	.	+	.	Name=Simple_repeat;Target=(CAG)n 1 28;	GhCOL4_At	downstream
A07	RepeatMasker	similarity	71671894	71671938	.	+	.	Name=Simple_repeat;Target=(TGTTTT)n 1 44;	GhCOL4_At	downstream
A07	RepeatMasker	similarity	71671894	71671901	.	+	.	Name=Simple_repeat;Target=(TGTTTT)n 1 43;	GhCOL4_At	downstream
A07	RepeatMasker	similarity	71671902	71671937	.	+	.	Name=Simple_repeat;Target=(T)n 1 36;	GhCOL4_At	downstream
A07	RepeatMasker	similarity	71675869	71675903	.	+	.	Name=Low_complexity;Target=A-rich 1 32;	GhCOL4_At	upstream
A07	RepeatMasker	similarity	71676050	71676099	.	+	.	Name=Simple_repeat;Target=(TAT)n 1 52;	GhCOL4_At	upstream
A07	RepeatMasker	similarity	71676050	71676117	.	+	.	Name=Simple_repeat;Target=(TATTT)n 1 63;	GhCOL4_At	upstream
A07	RepeatMasker	similarity	71676100	71676117	.	+	.	Name=Simple_repeat;Target=(TATTT)n 1 63;	GhCOL4_At	upstream
A07	RepeatMasker	similarity	71676720	71676779	.	+	.	Name=Simple_repeat;Target=(ATA)n 1 59;	GhCOL4_At	upstream
A07	RepeatMasker	similarity	71676803	71676840	.	+	.	Name=Simple_repeat;Target=(AAT)n 1 38;	GhCOL4_At	upstream
D09	RepeatMasker	similarity	23130209	23130248	.	+	.	Name=Simple_repeat;Target=(TTAGTTA)n 1 41;	GhCOL13_Dt	downstream
D09	RepeatMasker	similarity	23131414	23131439	.	+	.	Name=Simple_repeat;Target=(TACA)n 1 26;	GhCOL13_Dt	downstream
D09	RepeatMasker	similarity	23132056	23132078	.	+	.	Name=Simple_repeat;Target=(AT)n 1 23;	GhCOL13_Dt	gene_region
D09	RepeatMasker	similarity	23132399	23132440	.	+	.	Name=Simple_repeat;Target=(CTT)n 1 42;	GhCOL13_Dt	gene_region
D09	RepeatMasker	similarity	23134027	23134087	.	+	.	Name=Low_complexity;Target=A-rich 1 60;	GhCOL13_Dt	upstream
D09	RepeatMasker	similarity	23134187	23134253	.	+	.	Name=Simple_repeat;Target=(TATTTTA)n 1 67;	GhCOL13_Dt	upstream
D09	RepeatMasker	similarity	23134601	23134697	.	-	.	Name=LTR/Copia;Target=ATCopia29_I-int 5436 5527;	GhCOL13_Dt	upstream
D09	RepeatMasker	similarity	23134690	23134865	.	-	.	Name=LTR/Copia;Target=ATCopia29_I-int 4680 4774;	GhCOL13_Dt	upstream
D07	RepeatMasker	similarity	32926468	32926540	.	+	.	Name=Low_complexity;Target=A-rich 1 66;	GhCOL3_Dt	upstream
D07	RepeatMasker	similarity	32926992	32927034	.	+	.	Name=Simple_repeat;Target=(TTA)n 1 43;	GhCOL3_Dt	upstream
D07	RepeatMasker	similarity	32926992	32927021	.	+	.	Name=Simple_repeat;Target=(TTA)n 1 30;	GhCOL3_Dt	upstream
D07	RepeatMasker	similarity	32926994	32927034	.	+	.	Name=Simple_repeat;Target=(ATTTTTA)n 1 41;	GhCOL3_Dt	upstream
D07	RepeatMasker	similarity	32927143	32927166	.	+	.	Name=Simple_repeat;Target=(A)n 1 24;	GhCOL3_Dt	upstream
D07	RepeatMasker	similarity	32927263	32927317	.	+	.	Name=Simple_repeat;Target=(ATTTTT)n 1 55;	GhCOL3_Dt	upstream
D07	RepeatMasker	similarity	32932649	32932678	.	+	.	Name=Simple_repeat;Target=(TAATT)n 1 31;	GhCOL3_Dt	downstream
D08	RepeatMasker	similarity	2562449	2562510	.	+	.	Name=Simple_repeat;Target=(ATATAAT)n 1 64;	GhCOL8_Dt	downstream
D08	RepeatMasker	similarity	2562554	2562591	.	+	.	Name=Simple_repeat;Target=(ATAATCG)n 1 40;	GhCOL8_Dt	downstream
D08	RepeatMasker	similarity	2562964	2563001	.	+	.	Name=Simple_repeat;Target=(AATATTT)n 1 38;	GhCOL8_Dt	downstream
D08	RepeatMasker	similarity	2565017	2565064	.	+	.	Name=Low_complexity;Target=A-rich 1 47;	GhCOL8_Dt	upstream
D08	RepeatMasker	similarity	2565268	2565297	.	+	.	Name=Simple_repeat;Target=(TTCAA)n 1 32;	GhCOL8_Dt	upstream
A01	RepeatMasker	similarity	1484570	1484636	.	+	.	Name=Simple_repeat;Target=(GGTATTG)n 1 66;	GhCOL5_At	upstream
A01	RepeatMasker	similarity	1484687	1484713	.	+	.	Name=Simple_repeat;Target=(T)n 1 27;	GhCOL5_At	upstream
A01	RepeatMasker	similarity	1485893	1485942	.	+	.	Name=Simple_repeat;Target=(AGGTGA)n 1 50;	GhCOL5_At	gene_region
A01	RepeatMasker	similarity	1486620	1486717	.	-	.	Name=Unspecified;Target=rnd-2_family-188 251 375;	GhCOL5_At	gene_region
A01	RepeatMasker	similarity	1486714	1486822	.	+	.	Name=Unspecified;Target=rnd-2_family-188 169 270;	GhCOL5_At	gene_region
A01	RepeatMasker	similarity	1487321	1487614	.	-	.	Name=Unspecified;Target=rnd-2_family-188 1 309;	GhCOL5_At	gene_region
D07	RepeatMasker	similarity	11251441	11251559	.	+	.	Name=Unspecified;Target=rnd-2_family-188 29 147;	GhCOL2_Dt	downstream
D07	RepeatMasker	similarity	11251468	11251520	.	+	.	Name=Low_complexity;Target=A-rich 1 54;	GhCOL2_Dt	downstream
D07	RepeatMasker	similarity	11251576	11251712	.	-	.	Name=Unspecified;Target=rnd-2_family-188 1 146;	GhCOL2_Dt	downstream
D07	RepeatMasker	similarity	11255025	11255162	.	-	.	Name=Unspecified;Target=rnd-2_family-188 237 375;	GhCOL2_Dt	upstream
D07	RepeatMasker	similarity	11255160	11255257	.	+	.	Name=Unspecified;Target=rnd-2_family-188 268 375;	GhCOL2_Dt	upstream
D07	RepeatMasker	similarity	11256476	11256533	.	+	.	Name=Low_complexity;Target=A-rich 1 56;	GhCOL2_Dt	upstream
D07	RepeatMasker	similarity	3530606	3530665	.	+	.	Name=Simple_repeat;Target=(TTTTTCT)n 1 59;	GhCOL1_Dt	downstream
D07	RepeatMasker	similarity	3530875	3530969	.	+	.	Name=Simple_repeat;Target=(TTATTTA)n 1 97;	GhCOL1_Dt	downstream
D07	RepeatMasker	similarity	3530875	3530982	.	+	.	Name=Simple_repeat;Target=(TTATTTA)n 1 110;	GhCOL1_Dt	downstream
D07	RepeatMasker	similarity	3530910	3530982	.	+	.	Name=Simple_repeat;Target=(TTTCATA)n 1 79;	GhCOL1_Dt	downstream
A07	RepeatMasker	similarity	45110325	45110384	.	+	.	Name=Low_complexity;Target=A-rich 1 61;	GhCOL3_At	upstream
A07	RepeatMasker	similarity	45110979	45111033	.	+	.	Name=Simple_repeat;Target=(ATTTTT)n 1 55;	GhCOL3_At	upstream
A07	RepeatMasker	similarity	45111260	45111294	.	+	.	Name=Simple_repeat;Target=(T)n 1 35;	GhCOL3_At	upstream
A07	RepeatMasker	similarity	45116287	45116402	.	+	.	Name=Simple_repeat;Target=(ATTAA)n 1 113;	GhCOL3_At	downstream
D12	RepeatMasker	similarity	1017008	1017125	.	+	.	Name=Unspecified;Target=rnd-2_family-188 29 146;	GhCOL15_Dt	downstream
D12	RepeatMasker	similarity	1017360	1017450	.	+	.	Name=Unspecified;Target=rnd-2_family-188 139 230;	GhCOL15_Dt	downstream
D12	RepeatMasker	similarity	1020855	1020915	.	+	.	Name=Simple_repeat;Target=(AATTTA)n 1 56;	GhCOL15_Dt	upstream
D12	RepeatMasker	similarity	1021670	1021734	.	+	.	Name=Low_complexity;Target=A-rich 1 62;	GhCOL15_Dt	upstream
A13	RepeatMasker	similarity	11595511	11595534	.	+	.	Name=Simple_repeat;Target=(AAT)n 1 24;	GhCOL20_At	downstream
A13	RepeatMasker	similarity	11598789	11598840	.	+	.	Name=Low_complexity;Target=A-rich 1 52;	GhCOL20_At	gene_region
A13	RepeatMasker	similarity	11600003	11600049	.	+	.	Name=Simple_repeat;Target=(GATTAA)n 1 46;	GhCOL20_At	gene_region
A13	RepeatMasker	similarity	11601056	11601164	.	+	.	Name=DNA;Target=ATREP18 1334 1449;	GhCOL20_At	upstream
A13	RepeatMasker	similarity	11601056	11601160	.	+	.	Name=Simple_repeat;Target=(TTTAGGG)n 1 105;	GhCOL20_At	upstream
A13	RepeatMasker	similarity	11601205	11601251	.	+	.	Name=Low_complexity;Target=A-rich 1 48;	GhCOL20_At	upstream
A13	RepeatMasker	similarity	11601601	11601893	.	+	.	Name=Simple_repeat;Target=(TTATGGT)n 1 285;	GhCOL20_At	upstream
A13	RepeatMasker	similarity	11601980	11602031	.	+	.	Name=Low_complexity;Target=G-rich 1 53;	GhCOL20_At	upstream
A13	RepeatMasker	similarity	11602109	11602144	.	+	.	Name=Low_complexity;Target=A-rich 1 37;	GhCOL20_At	upstream
A08	RepeatMasker	similarity	71017755	71017821	.	+	.	Name=Simple_repeat;Target=(ATATTTT)n 1 64;	GhCOL12_At	gene_region
A08	RepeatMasker	similarity	71018009	71018043	.	+	.	Name=Simple_repeat;Target=(ATTT)n 1 34;	GhCOL12_At	gene_region
A08	RepeatMasker	similarity	71020366	71020519	.	+	.	Name=LINE/L1;Target=ATLINE1_2 2675 2831;	GhCOL12_At	gene_region
A08	RepeatMasker	similarity	71020774	71021104	.	+	.	Name=LINE/L1;Target=ATLINE1_6 2948 3281;	GhCOL12_At	gene_region
A08	RepeatMasker	similarity	71021790	71021988	.	+	.	Name=LINE/L1;Target=ATLINE1_8 3999 4063;	GhCOL12_At	gene_region
A08	RepeatMasker	similarity	71025279	71025310	.	+	.	Name=Simple_repeat;Target=(TATATA)n 1 32;	GhCOL12_At	gene_region
A08	RepeatMasker	similarity	71025998	71026044	.	+	.	Name=Simple_repeat;Target=(TTCTT)n 1 47;	GhCOL12_At	gene_region
A08	RepeatMasker	similarity	71028005	71028085	.	+	.	Name=Simple_repeat;Target=(ATATTTT)n 1 83;	GhCOL12_At	upstream
A08	RepeatMasker	similarity	71028464	71028498	.	+	.	Name=Simple_repeat;Target=(TATA)n 1 36;	GhCOL12_At	upstream
A08	RepeatMasker	similarity	71029058	71029105	.	+	.	Name=Simple_repeat;Target=(CATGATA)n 1 49;	GhCOL12_At	upstream
D01	RepeatMasker	similarity	55569281	55569364	.	+	.	Name=Simple_repeat;Target=(TTTAAGG)n 1 81;	GhCOL6_Dt	downstream
D05	RepeatMasker	similarity	5089830	5089857	.	+	.	Name=Simple_repeat;Target=(AG)n 1 29;	GhCOL17_Dt	downstream
D05	RepeatMasker	similarity	5090038	5090073	.	+	.	Name=Simple_repeat;Target=(TAAT)n 1 37;	GhCOL17_Dt	downstream
A05	RepeatMasker	similarity	5519809	5519844	.	+	.	Name=Simple_repeat;Target=(TAAT)n 1 37;	GhCOL17_At	downstream
A05	RepeatMasker	similarity	5520638	5520685	.	+	.	Name=Low_complexity;Target=A-rich 1 46;	GhCOL17_At	gene_region
A05	RepeatMasker	similarity	5521664	5521725	.	+	.	Name=Simple_repeat;Target=(ATTAA)n 1 58;	GhCOL17_At	upstream
A07	RepeatMasker	similarity	3414637	3414689	.	+	.	Name=Simple_repeat;Target=(ATTTTTC)n 1 55;	GhCOL1_At	downstream
A07	RepeatMasker	similarity	3414894	3414995	.	+	.	Name=Simple_repeat;Target=(TTTTTAA)n 1 99;	GhCOL1_At	downstream
A07	RepeatMasker	similarity	3416811	3416851	.	+	.	Name=Low_complexity;Target=A-rich 1 42;	GhCOL1_At	upstream
A07	RepeatMasker	similarity	3417265	3417329	.	+	.	Name=Simple_repeat;Target=(TAATT)n 1 61;	GhCOL1_At	upstream
A07	RepeatMasker	similarity	3418540	3418602	.	-	.	Name=LTR/Copia;Target=Copia-78_ALY-LTR 505 562;	GhCOL1_At	upstream
D07	RepeatMasker	similarity	48829209	48829236	.	+	.	Name=Simple_repeat;Target=(CAG)n 1 28;	GhCOL4_Dt	downstream
D07	RepeatMasker	similarity	48832713	48832742	.	+	.	Name=Simple_repeat;Target=(A)n 1 30;	GhCOL4_Dt	upstream
D07	RepeatMasker	similarity	48833070	48833139	.	+	.	Name=Low_complexity;Target=A-rich 1 66;	GhCOL4_Dt	upstream
D07	RepeatMasker	similarity	48833077	48833114	.	+	.	Name=Simple_repeat;Target=(TAAAA)n 1 39;	GhCOL4_Dt	upstream
D07	RepeatMasker	similarity	48833078	48833119	.	+	.	Name=Simple_repeat;Target=(AAAAG)n 1 44;	GhCOL4_Dt	upstream
D07	RepeatMasker	similarity	48833366	48833411	.	+	.	Name=Low_complexity;Target=A-rich 1 45;	GhCOL4_Dt	upstream
D07	RepeatMasker	similarity	48833441	48833469	.	+	.	Name=Low_complexity;Target=A-rich 1 27;	GhCOL4_Dt	upstream
D07	RepeatMasker	similarity	48833619	48833665	.	+	.	Name=Simple_repeat;Target=(TATTTT)n 1 49;	GhCOL4_Dt	upstream
D07	RepeatMasker	similarity	48833804	48833830	.	+	.	Name=Simple_repeat;Target=(AAAT)n 1 27;	GhCOL4_Dt	upstream
A01	RepeatMasker	similarity	92462105	92462121	.	+	.	Name=Simple_repeat;Target=(TTA)n 1 17;	GhCOL6_At	upstream
A01	RepeatMasker	similarity	92462426	92462468	.	+	.	Name=Simple_repeat;Target=(ATTATGA)n 1 44;	GhCOL6_At	upstream
D13	RepeatMasker	similarity	58224870	58224952	.	+	.	Name=Simple_repeat;Target=(ATATAA)n 1 87;	GhCOL21_Dt	downstream
D13	RepeatMasker	similarity	58225334	58225358	.	+	.	Name=Simple_repeat;Target=(TTTAT)n 1 25;	GhCOL21_Dt	downstream
D13	RepeatMasker	similarity	58225705	58225745	.	+	.	Name=Simple_repeat;Target=(AAT)n 1 41;	GhCOL21_Dt	downstream
D13	RepeatMasker	similarity	58226871	58226908	.	+	.	Name=Simple_repeat;Target=(TGT)n 1 38;	GhCOL21_Dt	gene_region
D13	RepeatMasker	similarity	58229600	58229649	.	+	.	Name=Low_complexity;Target=A-rich 1 52;	GhCOL21_Dt	upstream
D13	RepeatMasker	similarity	54762462	54762490	.	+	.	Name=Simple_repeat;Target=(AAGTCG)n 1 31;	GhCOL18_Dt	gene_region
D13	RepeatMasker	similarity	54762599	54762625	.	+	.	Name=Simple_repeat;Target=(TTCTT)n 1 27;	GhCOL18_Dt	downstream
D13	RepeatMasker	similarity	54762968	54762997	.	+	.	Name=Simple_repeat;Target=(AATAA)n 1 29;	GhCOL18_Dt	downstream
D13	RepeatMasker	similarity	54764352	54764393	.	+	.	Name=Simple_repeat;Target=(TATTAA)n 1 40;	GhCOL18_Dt	downstream
A13	RepeatMasker	similarity	74643828	74643876	.	+	.	Name=Low_complexity;Target=A-rich 1 47;	GhCOL18_At	upstream
A13	RepeatMasker	similarity	74645435	74645463	.	+	.	Name=Simple_repeat;Target=(AAGTCG)n 1 31;	GhCOL18_At	gene_region
A13	RepeatMasker	similarity	74645572	74645599	.	+	.	Name=Simple_repeat;Target=(T)n 1 28;	GhCOL18_At	downstream
A13	RepeatMasker	similarity	74645941	74645970	.	+	.	Name=Simple_repeat;Target=(AATAA)n 1 29;	GhCOL18_At	downstream
A13	RepeatMasker	similarity	74646422	74646445	.	+	.	Name=Simple_repeat;Target=(A)n 1 24;	GhCOL18_At	downstream
A13	RepeatMasker	similarity	74646743	74646780	.	+	.	Name=Low_complexity;Target=A-rich 1 36;	GhCOL18_At	downstream
A13	RepeatMasker	similarity	74646998	74647056	.	+	.	Name=Simple_repeat;Target=(AATTA)n 1 62;	GhCOL18_At	downstream
A13	RepeatMasker	similarity	74647313	74647379	.	+	.	Name=Simple_repeat;Target=(TATTAA)n 1 66;	GhCOL18_At	downstream
D08	RepeatMasker	similarity	42370932	42370975	.	+	.	Name=Simple_repeat;Target=(ATTTTA)n 1 45;	GhCOL12_Dt	downstream
D08	RepeatMasker	similarity	42374025	42374519	.	-	.	Name=LTR/Copia;Target=ATCopia46_I-int 3715 4212;	GhCOL12_Dt	gene_region
D08	RepeatMasker	similarity	42374184	42374623	.	-	.	Name=LTR/Copia;Target=ATCopia2I 3821 4263;	GhCOL12_Dt	gene_region
D08	RepeatMasker	similarity	42374714	42375420	.	-	.	Name=LTR/Copia;Target=ATCopia46_I-int 2842 3493;	GhCOL12_Dt	gene_region
D08	RepeatMasker	similarity	42375910	42376665	.	-	.	Name=LTR/Copia;Target=ATCopia46_I-int 1521 2276;	GhCOL12_Dt	gene_region
D08	RepeatMasker	similarity	42382281	42382681	.	+	.	Name=LINE/L1;Target=ATLINE1_6 2948 3306;	GhCOL12_Dt	gene_region
D08	RepeatMasker	similarity	42385125	42385185	.	+	.	Name=Simple_repeat;Target=(TTTTTG)n 1 59;	GhCOL12_Dt	gene_region
D08	RepeatMasker	similarity	42386381	42386412	.	+	.	Name=Simple_repeat;Target=(TATA)n 1 32;	GhCOL12_Dt	gene_region
D08	RepeatMasker	similarity	42387215	42387244	.	+	.	Name=Simple_repeat;Target=(TATAAA)n 1 31;	GhCOL12_Dt	gene_region
D08	RepeatMasker	similarity	42389863	42389901	.	+	.	Name=Low_complexity;Target=A-rich 1 41;	GhCOL12_Dt	upstream
D13	RepeatMasker	similarity	8770923	8771045	.	-	.	Name=Unspecified;Target=rnd-2_family-20 6257 6379;	GhCOL20_Dt	upstream
D13	RepeatMasker	similarity	8773863	8773912	.	+	.	Name=Low_complexity;Target=A-rich 1 51;	GhCOL20_Dt	gene_region
D13	RepeatMasker	similarity	8774263	8774335	.	+	.	Name=Low_complexity;Target=A-rich 1 68;	GhCOL20_Dt	gene_region
D13	RepeatMasker	similarity	8776550	8776590	.	+	.	Name=Simple_repeat;Target=(AT)n 1 42;	GhCOL20_Dt	gene_region
A08	RepeatMasker	similarity	45367161	45367194	.	+	.	Name=Simple_repeat;Target=(TTTTA)n 1 35;	GhCOL11_At	upstream
A08	RepeatMasker	similarity	45367364	45367534	.	+	.	Name=Unspecified;Target=rnd-2_family-20 8383 8547;	GhCOL11_At	upstream
A08	RepeatMasker	similarity	45367564	45367698	.	+	.	Name=Unspecified;Target=rnd-2_family-330 8391 8524;	GhCOL11_At	upstream
A08	RepeatMasker	similarity	45368064	45368146	.	+	.	Name=Low_complexity;Target=GA-rich 1 87;	GhCOL11_At	upstream
A08	RepeatMasker	similarity	45371439	45371493	.	+	.	Name=Low_complexity;Target=A-rich 1 53;	GhCOL11_At	downstream
D12	RepeatMasker	similarity	9962069	9962100	.	+	.	Name=Simple_repeat;Target=(AACAA)n 1 32;	GhCOL16_Dt	upstream
D12	RepeatMasker	similarity	9962806	9962822	.	+	.	Name=Simple_repeat;Target=(A)n 1 17;	GhCOL16_Dt	upstream
D12	RepeatMasker	similarity	9963764	9963787	.	+	.	Name=Simple_repeat;Target=(CAG)n 1 24;	GhCOL16_Dt	gene_region
A07	RepeatMasker	similarity	13789462	13789499	.	+	.	Name=Simple_repeat;Target=(ATATT)n 1 41;	GhCOL2_At	downstream
A07	RepeatMasker	similarity	13789470	13789499	.	+	.	Name=Simple_repeat;Target=(ATATT)n 1 33;	GhCOL2_At	downstream
A07	RepeatMasker	similarity	13790384	13790682	.	+	.	Name=Unspecified;Target=rnd-2_family-188 31 371;	GhCOL2_At	downstream
A07	RepeatMasker	similarity	13791058	13791083	.	+	.	Name=Simple_repeat;Target=(TATG)n 1 25;	GhCOL2_At	downstream
A07	RepeatMasker	similarity	13793997	13794133	.	-	.	Name=Unspecified;Target=rnd-2_family-188 237 375;	GhCOL2_At	upstream
A07	RepeatMasker	similarity	13794131	13794223	.	+	.	Name=Unspecified;Target=rnd-2_family-188 268 375;	GhCOL2_At	upstream
A07	RepeatMasker	similarity	13794737	13794837	.	+	.	Name=Low_complexity;Target=A-rich 1 98;	GhCOL2_At	upstream
A07	RepeatMasker	similarity	13795252	13795304	.	+	.	Name=Simple_repeat;Target=(ATTT)n 1 53;	GhCOL2_At	upstream
D08	RepeatMasker	similarity	19535034	19535088	.	+	.	Name=Low_complexity;Target=GA-rich 1 55;	GhCOL10_Dt	upstream
D08	RepeatMasker	similarity	19537346	19537367	.	+	.	Name=Simple_repeat;Target=(T)n 1 22;	GhCOL10_Dt	downstream
A08	RepeatMasker	similarity	1928713	1928776	.	+	.	Name=Simple_repeat;Target=(ATATAAT)n 1 66;	GhCOL8_At	downstream
A08	RepeatMasker	similarity	1929627	1929648	.	+	.	Name=Simple_repeat;Target=(T)n 1 22;	GhCOL8_At	downstream
D08	RepeatMasker	similarity	6092930	6092947	.	+	.	Name=Simple_repeat;Target=(TA)n 1 18;	GhCOL9_Dt	upstream
D08	RepeatMasker	similarity	6093323	6093371	.	+	.	Name=Simple_repeat;Target=(TGATA)n 1 54;	GhCOL9_Dt	upstream
D08	RepeatMasker	similarity	6099538	6099573	.	+	.	Name=Simple_repeat;Target=(T)n 1 36;	GhCOL9_Dt	gene_region
D08	RepeatMasker	similarity	6103491	6103773	.	-	.	Name=DNA/PIF-Harbinger;Target=Harbinger 4035 4319;	GhCOL9_Dt	gene_region
D08	RepeatMasker	similarity	6105597	6105648	.	+	.	Name=Simple_repeat;Target=(TGTTAAT)n 1 50;	GhCOL9_Dt	gene_region
D08	RepeatMasker	similarity	6107837	6107896	.	+	.	Name=Low_complexity;Target=A-rich 1 60;	GhCOL9_Dt	gene_region
D08	RepeatMasker	similarity	6107837	6107883	.	+	.	Name=Simple_repeat;Target=(A)n 1 47;	GhCOL9_Dt	gene_region
D08	RepeatMasker	similarity	6107838	6107896	.	+	.	Name=Simple_repeat;Target=(AAAAT)n 1 60;	GhCOL9_Dt	gene_region
D08	RepeatMasker	similarity	6108088	6108155	.	+	.	Name=Simple_repeat;Target=(ATTTG)n 1 70;	GhCOL9_Dt	gene_region
D08	RepeatMasker	similarity	6112881	6112906	.	+	.	Name=Simple_repeat;Target=(GAG)n 1 26;	GhCOL9_Dt	gene_region
D08	RepeatMasker	similarity	6114425	6114449	.	+	.	Name=Simple_repeat;Target=(AAAT)n 1 24;	GhCOL9_Dt	gene_region
D08	RepeatMasker	similarity	6114756	6114921	.	-	.	Name=Unspecified;Target=rnd-2_family-20 8383 8547;	GhCOL9_Dt	gene_region
D08	RepeatMasker	similarity	6115084	6115122	.	+	.	Name=Low_complexity;Target=A-rich 1 38;	GhCOL9_Dt	gene_region
D08	RepeatMasker	similarity	6117959	6117987	.	+	.	Name=Simple_repeat;Target=(TA)n 1 29;	GhCOL9_Dt	gene_region
D08	RepeatMasker	similarity	6118066	6118411	.	-	.	Name=Unspecified;Target=rnd-2_family-20 6295 6642;	GhCOL9_Dt	gene_region
D08	RepeatMasker	similarity	6118494	6118610	.	-	.	Name=Unspecified;Target=rnd-2_family-20 6278 6392;	GhCOL9_Dt	gene_region
D08	RepeatMasker	similarity	6118890	6118954	.	+	.	Name=Simple_repeat;Target=(TTCTC)n 1 64;	GhCOL9_Dt	gene_region
D08	RepeatMasker	similarity	6118964	6119061	.	-	.	Name=Unspecified;Target=rnd-2_family-9 690 786;	GhCOL9_Dt	gene_region
D08	RepeatMasker	similarity	6119189	6119231	.	+	.	Name=Simple_repeat;Target=(TTTGA)n 1 40;	GhCOL9_Dt	gene_region
D08	RepeatMasker	similarity	6119694	6119717	.	+	.	Name=Simple_repeat;Target=(GTAT)n 1 26;	GhCOL9_Dt	gene_region
D08	RepeatMasker	similarity	6120056	6120082	.	+	.	Name=Low_complexity;Target=GA-rich 1 27;	GhCOL9_Dt	gene_region
D08	RepeatMasker	similarity	6120236	6120341	.	+	.	Name=Simple_repeat;Target=(ATTTTG)n 1 102;	GhCOL9_Dt	gene_region
D08	RepeatMasker	similarity	6120640	6120690	.	+	.	Name=Simple_repeat;Target=(TTTCT)n 1 50;	GhCOL9_Dt	gene_region
D08	RepeatMasker	similarity	6124835	6124892	.	+	.	Name=Simple_repeat;Target=(TTTGTA)n 1 61;	GhCOL9_Dt	downstream
D08	RepeatMasker	similarity	6125628	6125686	.	+	.	Name=Low_complexity;Target=A-rich 1 56;	GhCOL9_Dt	downstream
