# Supplementary material for: Genome-Wide Analysis Elucidates the Role of CONSTANS-like Genes in Stress Responses of Cotton
Source: Int J Mol Sci. 2018 Sep 7;19(9):2658. doi: 10.3390/ijms19092658 (PMC6165416; doi:10.3390/ijms19092658)
Supplement: Supplementary file 1 [file ijms-19-02658-s001.zip › Table S5.txt]

Table S5: Identification of TEs in the 10,000 bp region upstream or downstream of CO-like genes.
D11	RepeatMasker	similarity	15165475	15165532	.	+	.	Name=Simple_repeat;Target=(ATTTAA)n 1 56;	GhCOL14_Dt	upstream
D11	RepeatMasker	similarity	15167350	15167374	.	+	.	Name=Simple_repeat;Target=(GGCAAC)n 1 25;	GhCOL14_Dt	upstream
D11	RepeatMasker	similarity	15169113	15169227	.	+	.	Name=Simple_repeat;Target=(ATTT)n 1 111;	GhCOL14_Dt	upstream
D11	RepeatMasker	similarity	15169113	15169210	.	+	.	Name=Simple_repeat;Target=(ATTT)n 1 95;	GhCOL14_Dt	upstream
D11	RepeatMasker	similarity	15169159	15169227	.	+	.	Name=Simple_repeat;Target=(AT)n 1 73;	GhCOL14_Dt	upstream
D11	RepeatMasker	similarity	15171910	15171944	.	+	.	Name=Simple_repeat;Target=(ATTTC)n 1 37;	GhCOL14_Dt	gene_region
D11	RepeatMasker	similarity	15178174	15178216	.	+	.	Name=Simple_repeat;Target=(CCT)n 1 43;	GhCOL14_Dt	downstream
D11	RepeatMasker	similarity	15181041	15181105	.	+	.	Name=Simple_repeat;Target=(ATATA)n 1 64;	GhCOL14_Dt	downstream
A05	RepeatMasker	similarity	70773678	70773719	.	+	.	Name=Simple_repeat;Target=(TTGTGA)n 1 45;	GhCOL19_At	upstream
A05	RepeatMasker	similarity	70773839	70773877	.	+	.	Name=Simple_repeat;Target=(AATT)n 1 39;	GhCOL19_At	upstream
A05	RepeatMasker	similarity	70774267	70774314	.	+	.	Name=Simple_repeat;Target=(TTTTAGT)n 1 48;	GhCOL19_At	upstream
A05	RepeatMasker	similarity	70775997	70776057	.	+	.	Name=Simple_repeat;Target=(ATTCA)n 1 62;	GhCOL19_At	upstream
A05	RepeatMasker	similarity	70776092	70776134	.	+	.	Name=Simple_repeat;Target=(AATTAT)n 1 44;	GhCOL19_At	upstream
A05	RepeatMasker	similarity	70776857	70776889	.	+	.	Name=Simple_repeat;Target=(TTAA)n 1 33;	GhCOL19_At	upstream
A05	RepeatMasker	similarity	70777609	70777723	.	+	.	Name=Simple_repeat;Target=(TTTTTAT)n 1 114;	GhCOL19_At	upstream
A05	RepeatMasker	similarity	70778466	70778509	.	+	.	Name=Simple_repeat;Target=(TTCGAA)n 1 43;	GhCOL19_At	upstream
A05	RepeatMasker	similarity	70780816	70780864	.	+	.	Name=Low_complexity;Target=A-rich 1 45;	GhCOL19_At	upstream
A05	RepeatMasker	similarity	70782953	70782985	.	+	.	Name=Simple_repeat;Target=(AGC)n 1 33;	GhCOL19_At	gene_region
A05	RepeatMasker	similarity	70786754	70786778	.	+	.	Name=Simple_repeat;Target=(TAA)n 1 25;	GhCOL19_At	downstream
A05	RepeatMasker	similarity	70786779	70786801	.	+	.	Name=Simple_repeat;Target=(TTA)n 1 23;	GhCOL19_At	downstream
A05	RepeatMasker	similarity	70788293	70788429	.	+	.	Name=Simple_repeat;Target=(ATTTATT)n 1 130;	GhCOL19_At	downstream
A05	RepeatMasker	similarity	70788844	70789012	.	+	.	Name=Simple_repeat;Target=(AAT)n 1 168;	GhCOL19_At	downstream
A05	RepeatMasker	similarity	70789473	70789596	.	-	.	Name=Unspecified;Target=rnd-2_family-20 8377 8502;	GhCOL19_At	downstream
A05	RepeatMasker	similarity	70789762	70789796	.	+	.	Name=Simple_repeat;Target=(AATAA)n 1 34;	GhCOL19_At	downstream
A05	RepeatMasker	similarity	70791499	70791531	.	+	.	Name=Low_complexity;Target=A-rich 1 33;	GhCOL19_At	downstream
A05	RepeatMasker	similarity	70793306	70793458	.	-	.	Name=Unspecified;Target=rnd-2_family-330 155 306;	GhCOL19_At	downstream
A05	RepeatMasker	similarity	70793325	70793491	.	-	.	Name=Unspecified;Target=rnd-2_family-330 8360 8524;	GhCOL19_At	downstream
D01	RepeatMasker	similarity	1665355	1665585	.	-	.	Name=Unspecified;Target=rnd-2_family-188 58 300;	GhCOL5_Dt	upstream
D01	RepeatMasker	similarity	1665594	1665737	.	-	.	Name=rRNA;Target=LSU-rRNA_Ath 2791 2934;	GhCOL5_Dt	upstream
D01	RepeatMasker	similarity	1666172	1666223	.	+	.	Name=Unspecified;Target=rnd-2_family-188 322 373;	GhCOL5_Dt	upstream
D01	RepeatMasker	similarity	1666268	1666296	.	+	.	Name=Simple_repeat;Target=(T)n 1 29;	GhCOL5_Dt	upstream
D01	RepeatMasker	similarity	1666516	1666570	.	+	.	Name=Low_complexity;Target=A-rich 1 52;	GhCOL5_Dt	upstream
D01	RepeatMasker	similarity	1667203	1667276	.	+	.	Name=Simple_repeat;Target=(ATA)n 1 70;	GhCOL5_Dt	upstream
D01	RepeatMasker	similarity	1667203	1667277	.	+	.	Name=Low_complexity;Target=A-rich 1 73;	GhCOL5_Dt	upstream
D01	RepeatMasker	similarity	1667215	1667277	.	+	.	Name=Simple_repeat;Target=(AATAAAT)n 1 62;	GhCOL5_Dt	upstream
D01	RepeatMasker	similarity	1671779	1671804	.	+	.	Name=Simple_repeat;Target=(TCAGC)n 1 26;	GhCOL5_Dt	upstream
D01	RepeatMasker	similarity	1672419	1672497	.	+	.	Name=Simple_repeat;Target=(AGTAATT)n 1 85;	GhCOL5_Dt	upstream
D01	RepeatMasker	similarity	1672564	1672614	.	+	.	Name=Simple_repeat;Target=(TATTTG)n 1 51;	GhCOL5_Dt	upstream
D01	RepeatMasker	similarity	1673008	1673054	.	+	.	Name=Low_complexity;Target=A-rich 1 47;	GhCOL5_Dt	upstream
D01	RepeatMasker	similarity	1675265	1675271	.	+	.	Name=Simple_repeat;Target=(AGGTGA)n 1 41;	GhCOL5_Dt	gene_region
D01	RepeatMasker	similarity	1675265	1675308	.	+	.	Name=Simple_repeat;Target=(AGGTGA)n 1 44;	GhCOL5_Dt	gene_region
D01	RepeatMasker	similarity	1675272	1675305	.	+	.	Name=Simple_repeat;Target=(GGT)n 1 34;	GhCOL5_Dt	gene_region
D01	RepeatMasker	similarity	1675989	1676037	.	-	.	Name=Unspecified;Target=rnd-2_family-188 327 375;	GhCOL5_Dt	gene_region
D01	RepeatMasker	similarity	1676039	1676139	.	+	.	Name=Unspecified;Target=rnd-2_family-188 169 270;	GhCOL5_Dt	gene_region
D01	RepeatMasker	similarity	1676663	1676909	.	-	.	Name=Unspecified;Target=rnd-2_family-188 1 292;	GhCOL5_Dt	gene_region
D01	RepeatMasker	similarity	1677429	1677461	.	+	.	Name=Simple_repeat;Target=(GTTTGG)n 1 33;	GhCOL5_Dt	downstream
D01	RepeatMasker	similarity	1677886	1677930	.	+	.	Name=Simple_repeat;Target=(TTTATTA)n 1 45;	GhCOL5_Dt	downstream
D01	RepeatMasker	similarity	1677966	1678014	.	+	.	Name=Simple_repeat;Target=(TTTAA)n 1 49;	GhCOL5_Dt	downstream
D01	RepeatMasker	similarity	1678535	1678575	.	+	.	Name=Low_complexity;Target=GA-rich 1 41;	GhCOL5_Dt	downstream
D01	RepeatMasker	similarity	1680029	1680045	.	+	.	Name=Simple_repeat;Target=(AT)n 1 17;	GhCOL5_Dt	downstream
D01	RepeatMasker	similarity	1680518	1680591	.	+	.	Name=Simple_repeat;Target=(AAATATT)n 1 70;	GhCOL5_Dt	downstream
D01	RepeatMasker	similarity	1680518	1680597	.	+	.	Name=Simple_repeat;Target=(ATATTT)n 1 75;	GhCOL5_Dt	downstream
D01	RepeatMasker	similarity	1680528	1680597	.	+	.	Name=Simple_repeat;Target=(ATATTT)n 1 66;	GhCOL5_Dt	downstream
D01	RepeatMasker	similarity	1681643	1681663	.	+	.	Name=Simple_repeat;Target=(TATG)n 1 21;	GhCOL5_Dt	downstream
D01	RepeatMasker	similarity	1681825	1681880	.	+	.	Name=Simple_repeat;Target=(AGTTTG)n 1 61;	GhCOL5_Dt	downstream
D01	RepeatMasker	similarity	1682129	1682172	.	+	.	Name=Simple_repeat;Target=(TTAATT)n 1 44;	GhCOL5_Dt	downstream
D01	RepeatMasker	similarity	1682697	1682731	.	+	.	Name=Simple_repeat;Target=(ATT)n 1 32;	GhCOL5_Dt	downstream
D01	RepeatMasker	similarity	1683948	1683994	.	+	.	Name=Simple_repeat;Target=(CTTATAT)n 1 49;	GhCOL5_Dt	downstream
D01	RepeatMasker	similarity	1684402	1684426	.	+	.	Name=Simple_repeat;Target=(TATT)n 1 25;	GhCOL5_Dt	downstream
D01	RepeatMasker	similarity	1684708	1684803	.	+	.	Name=Low_complexity;Target=A-rich 1 91;	GhCOL5_Dt	downstream
D01	RepeatMasker	similarity	1685306	1685342	.	+	.	Name=Simple_repeat;Target=(TATAAA)n 1 37;	GhCOL5_Dt	downstream
D01	RepeatMasker	similarity	1685862	1685906	.	+	.	Name=Simple_repeat;Target=(ATATTTT)n 1 47;	GhCOL5_Dt	downstream
D01	RepeatMasker	similarity	1685974	1686028	.	+	.	Name=Simple_repeat;Target=(TTCTTT)n 1 55;	GhCOL5_Dt	downstream
D08	RepeatMasker	similarity	27160595	27160768	.	+	.	Name=Unspecified;Target=rnd-2_family-20 8383 8547;	GhCOL11_Dt	downstream
D08	RepeatMasker	similarity	27161292	27161350	.	+	.	Name=Simple_repeat;Target=(ATA)n 1 54;	GhCOL11_Dt	downstream
D08	RepeatMasker	similarity	27162602	27162685	.	+	.	Name=Simple_repeat;Target=(TTATTTA)n 1 77;	GhCOL11_Dt	downstream
D08	RepeatMasker	similarity	27162602	27162684	.	+	.	Name=Simple_repeat;Target=(TAATTTT)n 1 79;	GhCOL11_Dt	downstream
D08	RepeatMasker	similarity	27162614	27162685	.	+	.	Name=Simple_repeat;Target=(TTATTTA)n 1 67;	GhCOL11_Dt	downstream
D08	RepeatMasker	similarity	27163398	27163431	.	+	.	Name=Simple_repeat;Target=(TATAT)n 1 33;	GhCOL11_Dt	downstream
D08	RepeatMasker	similarity	27163611	27163647	.	+	.	Name=Simple_repeat;Target=(TATTTAG)n 1 38;	GhCOL11_Dt	downstream
D08	RepeatMasker	similarity	27164826	27165297	.	+	.	Name=Simple_repeat;Target=(CCTAA)n 1 391;	GhCOL11_Dt	downstream
D08	RepeatMasker	similarity	27165342	27165406	.	+	.	Name=Simple_repeat;Target=(AACCCT)n 1 69;	GhCOL11_Dt	downstream
D08	RepeatMasker	similarity	27167562	27167603	.	+	.	Name=Simple_repeat;Target=(TTTTAA)n 1 42;	GhCOL11_Dt	downstream
D08	RepeatMasker	similarity	27168653	27168714	.	+	.	Name=Simple_repeat;Target=(AATTCGAAT)n 1 64;	GhCOL11_Dt	downstream
D08	RepeatMasker	similarity	27168979	27169018	.	+	.	Name=Simple_repeat;Target=(TCCCA)n 1 39;	GhCOL11_Dt	downstream
D08	RepeatMasker	similarity	27169600	27169646	.	+	.	Name=Simple_repeat;Target=(ATTCG)n 5 50;	GhCOL11_Dt	downstream
D08	RepeatMasker	similarity	27169710	27169735	.	+	.	Name=Simple_repeat;Target=(TTCGA)n 1 26;	GhCOL11_Dt	downstream
D08	RepeatMasker	similarity	27171901	27171950	.	+	.	Name=Simple_repeat;Target=(ATTTAA)n 1 52;	GhCOL11_Dt	upstream
D08	RepeatMasker	similarity	27172599	27172733	.	-	.	Name=Unspecified;Target=rnd-2_family-330 8391 8524;	GhCOL11_Dt	upstream
D08	RepeatMasker	similarity	27172763	27172934	.	-	.	Name=Unspecified;Target=rnd-2_family-20 8383 8547;	GhCOL11_Dt	upstream
D08	RepeatMasker	similarity	27173103	27173136	.	+	.	Name=Low_complexity;Target=A-rich 1 35;	GhCOL11_Dt	upstream
D08	RepeatMasker	similarity	27173652	27173706	.	+	.	Name=Simple_repeat;Target=(TTAA)n 1 55;	GhCOL11_Dt	upstream
D08	RepeatMasker	similarity	27174250	27174317	.	+	.	Name=Unspecified;Target=rnd-2_family-20 62 128;	GhCOL11_Dt	upstream
D08	RepeatMasker	similarity	27175535	27175582	.	+	.	Name=Simple_repeat;Target=(TAAG)n 1 49;	GhCOL11_Dt	upstream
D08	RepeatMasker	similarity	27176043	27176099	.	+	.	Name=Simple_repeat;Target=(ATGAATA)n 1 56;	GhCOL11_Dt	upstream
D08	RepeatMasker	similarity	27176778	27176834	.	+	.	Name=Unspecified;Target=rnd-2_family-20 5240 5294;	GhCOL11_Dt	upstream
D08	RepeatMasker	similarity	27177847	27177982	.	+	.	Name=Unspecified;Target=rnd-2_family-20 6257 6393;	GhCOL11_Dt	upstream
D08	RepeatMasker	similarity	27178064	27178417	.	+	.	Name=Unspecified;Target=rnd-2_family-20 6295 6649;	GhCOL11_Dt	upstream
D08	RepeatMasker	similarity	27179087	27179150	.	+	.	Name=Unspecified;Target=rnd-2_family-20 50 112;	GhCOL11_Dt	upstream
D08	RepeatMasker	similarity	27179470	27179892	.	+	.	Name=Unspecified;Target=rnd-2_family-330 5341 5760;	GhCOL11_Dt	upstream
D08	RepeatMasker	similarity	27179891	27180870	.	+	.	Name=Unspecified;Target=rnd-2_family-330 5868 6847;	GhCOL11_Dt	upstream
D08	RepeatMasker	similarity	27180373	27180647	.	-	.	Name=LTR/Gypsy;Target=Athila6B_I-int 497 771;	GhCOL11_Dt	upstream
D08	RepeatMasker	similarity	27181082	27181145	.	+	.	Name=Low_complexity;Target=A-rich 1 63;	GhCOL11_Dt	upstream
A11	RepeatMasker	similarity	17717652	17717678	.	+	.	Name=Low_complexity;Target=A-rich 1 29;	GhCOL14_At	upstream
A11	RepeatMasker	similarity	17721105	17721139	.	+	.	Name=Simple_repeat;Target=(AATATT)n 1 36;	GhCOL14_At	upstream
A11	RepeatMasker	similarity	17721659	17721708	.	+	.	Name=Simple_repeat;Target=(AATTTTC)n 1 53;	GhCOL14_At	upstream
A11	RepeatMasker	similarity	17721879	17721931	.	+	.	Name=Simple_repeat;Target=(TA)n 1 56;	GhCOL14_At	upstream
A11	RepeatMasker	similarity	17722618	17722694	.	+	.	Name=Low_complexity;Target=A-rich 1 72;	GhCOL14_At	upstream
A11	RepeatMasker	similarity	17723500	17723573	.	+	.	Name=Simple_repeat;Target=(AT)n 1 75;	GhCOL14_At	upstream
A11	RepeatMasker	similarity	17723500	17723584	.	+	.	Name=Simple_repeat;Target=(ATATATT)n 1 85;	GhCOL14_At	upstream
A11	RepeatMasker	similarity	17723574	17723584	.	+	.	Name=Simple_repeat;Target=(ATATATT)n 1 85;	GhCOL14_At	upstream
A11	RepeatMasker	similarity	17724777	17724884	.	+	.	Name=Simple_repeat;Target=(TTTG)n 1 103;	GhCOL14_At	upstream
A11	RepeatMasker	similarity	17729849	17729891	.	+	.	Name=Simple_repeat;Target=(A)n 1 43;	GhCOL14_At	downstream
A11	RepeatMasker	similarity	17732783	17732825	.	+	.	Name=Simple_repeat;Target=(CCT)n 1 43;	GhCOL14_At	downstream
A11	RepeatMasker	similarity	17733150	17733176	.	+	.	Name=Simple_repeat;Target=(TTA)n 1 29;	GhCOL14_At	downstream
A11	RepeatMasker	similarity	17733329	17733544	.	-	.	Name=Unspecified;Target=rnd-2_family-188 35 260;	GhCOL14_At	downstream
A11	RepeatMasker	similarity	17737071	17737108	.	+	.	Name=Low_complexity;Target=A-rich 1 39;	GhCOL14_At	downstream
A11	RepeatMasker	similarity	17737449	17737482	.	+	.	Name=Low_complexity;Target=GA-rich 1 34;	GhCOL14_At	downstream
A09	RepeatMasker	similarity	36923641	36923799	.	+	.	Name=LTR/Copia;Target=ATCopia29_I-int 2101 2263;	GhCOL13_At	upstream
A09	RepeatMasker	similarity	36923803	36924132	.	+	.	Name=Unspecified;Target=rnd-2_family-20 5284 5613;	GhCOL13_At	upstream
A09	RepeatMasker	similarity	36924997	36926548	.	+	.	Name=Unspecified;Target=rnd-2_family-20 6852 8408;	GhCOL13_At	upstream
A09	RepeatMasker	similarity	36926683	36928439	.	+	.	Name=LTR/Copia;Target=ATCopia29_I-int 465 2868;	GhCOL13_At	upstream
A09	RepeatMasker	similarity	36927496	36927531	.	+	.	Name=Simple_repeat;Target=(GATTT)n 1 33;	GhCOL13_At	upstream
A09	RepeatMasker	similarity	36930422	36930588	.	+	.	Name=LTR/Copia;Target=META1_I-int 4680 4774;	GhCOL13_At	upstream
A09	RepeatMasker	similarity	36931029	36931095	.	+	.	Name=Simple_repeat;Target=(AT)n 1 73;	GhCOL13_At	upstream
A09	RepeatMasker	similarity	36931194	36931253	.	+	.	Name=Simple_repeat;Target=(AATTT)n 1 60;	GhCOL13_At	upstream
A09	RepeatMasker	similarity	36932838	36932876	.	+	.	Name=Low_complexity;Target=GA-rich 1 39;	GhCOL13_At	gene_region
A09	RepeatMasker	similarity	36933185	36933209	.	+	.	Name=Simple_repeat;Target=(TA)n 1 25;	GhCOL13_At	gene_region
A09	RepeatMasker	similarity	36933811	36933836	.	+	.	Name=Simple_repeat;Target=(TATG)n 1 26;	GhCOL13_At	downstream
A09	RepeatMasker	similarity	36936971	36937070	.	+	.	Name=Simple_repeat;Target=(TGGAA)n 1 101;	GhCOL13_At	downstream
A09	RepeatMasker	similarity	36937212	36937350	.	+	.	Name=Simple_repeat;Target=(TAA)n 1 145;	GhCOL13_At	downstream
A09	RepeatMasker	similarity	36939361	36939407	.	+	.	Name=Simple_repeat;Target=(ATGAA)n 1 51;	GhCOL13_At	downstream
A09	RepeatMasker	similarity	36939392	36939431	.	+	.	Name=Low_complexity;Target=A-rich 1 40;	GhCOL13_At	downstream
A08	RepeatMasker	similarity	6083723	6083764	.	+	.	Name=Low_complexity;Target=A-rich 1 41;	GhCOL9_At	upstream
A08	RepeatMasker	similarity	6085674	6085698	.	+	.	Name=Simple_repeat;Target=(GAAA)n 1 25;	GhCOL9_At	upstream
A08	RepeatMasker	similarity	6086100	6086204	.	+	.	Name=Unspecified;Target=rnd-2_family-20 6275 6379;	GhCOL9_At	upstream
A08	RepeatMasker	similarity	6086300	6086648	.	+	.	Name=Unspecified;Target=rnd-2_family-20 6295 6643;	GhCOL9_At	upstream
A08	RepeatMasker	similarity	6088171	6088201	.	+	.	Name=Simple_repeat;Target=(ATATAT)n 1 32;	GhCOL9_At	upstream
A08	RepeatMasker	similarity	6089927	6089969	.	-	.	Name=Unspecified;Target=rnd-2_family-330 3800 3842;	GhCOL9_At	upstream
A08	RepeatMasker	similarity	6090810	6091150	.	-	.	Name=Unspecified;Target=rnd-2_family-20 6295 6655;	GhCOL9_At	upstream
A08	RepeatMasker	similarity	6091422	6091508	.	+	.	Name=Simple_repeat;Target=(TGAAT)n 1 86;	GhCOL9_At	upstream
A08	RepeatMasker	similarity	6092237	6092263	.	+	.	Name=Simple_repeat;Target=(AG)n 1 27;	GhCOL9_At	upstream
A08	RepeatMasker	similarity	6092395	6092462	.	+	.	Name=Simple_repeat;Target=(TTTCTT)n 1 69;	GhCOL9_At	upstream
A08	RepeatMasker	similarity	6092577	6092606	.	+	.	Name=Simple_repeat;Target=(TGTTT)n 1 30;	GhCOL9_At	upstream
A08	RepeatMasker	similarity	6097040	6097063	.	+	.	Name=Simple_repeat;Target=(TAT)n 1 25;	GhCOL9_At	downstream
A08	RepeatMasker	similarity	6098456	6098509	.	+	.	Name=Simple_repeat;Target=(TTC)n 1 54;	GhCOL9_At	downstream
A08	RepeatMasker	similarity	6099978	6100093	.	+	.	Name=LTR/Gypsy;Target=Gypsy-19_ALY-I 1461 1576;	GhCOL9_At	downstream
A08	RepeatMasker	similarity	6100319	6101627	.	+	.	Name=LTR/Gypsy;Target=Gypsy-19_ALY-I 1755 3070;	GhCOL9_At	downstream
A08	RepeatMasker	similarity	6100557	6100959	.	-	.	Name=Unspecified;Target=rnd-2_family-20 10780 11182;	GhCOL9_At	downstream
A08	RepeatMasker	similarity	6101934	6103126	.	+	.	Name=LTR/Gypsy;Target=Gypsy-19_ALY-I 3368 4557;	GhCOL9_At	downstream
A08	RepeatMasker	similarity	6103363	6103416	.	+	.	Name=Simple_repeat;Target=(TTC)n 1 54;	GhCOL9_At	downstream
A08	RepeatMasker	similarity	6104817	6104879	.	+	.	Name=Simple_repeat;Target=(TTA)n 1 65;	GhCOL9_At	downstream
A08	RepeatMasker	similarity	6104971	6105026	.	+	.	Name=Simple_repeat;Target=(TTTAA)n 1 54;	GhCOL9_At	downstream
A08	RepeatMasker	similarity	6105002	6105040	.	+	.	Name=Simple_repeat;Target=(TATTTTG)n 1 41;	GhCOL9_At	downstream
A08	RepeatMasker	similarity	6105739	6105915	.	-	.	Name=Unspecified;Target=rnd-2_family-20 8377 8547;	GhCOL9_At	downstream
A08	RepeatMasker	similarity	29806481	29806880	.	-	.	Name=Unspecified;Target=rnd-2_family-20 6299 6701;	GhCOL10_At	upstream
A08	RepeatMasker	similarity	29806967	29807096	.	-	.	Name=Unspecified;Target=rnd-2_family-20 6262 6392;	GhCOL10_At	upstream
A08	RepeatMasker	similarity	29809925	29810102	.	+	.	Name=Unspecified;Target=rnd-2_family-20 6275 6452;	GhCOL10_At	upstream
A08	RepeatMasker	similarity	29810125	29810552	.	+	.	Name=Unspecified;Target=rnd-2_family-20 6295 6722;	GhCOL10_At	upstream
A08	RepeatMasker	similarity	29810873	29810913	.	+	.	Name=Simple_repeat;Target=(ATGTATG)n 1 43;	GhCOL10_At	upstream
A08	RepeatMasker	similarity	29813743	29813789	.	+	.	Name=Simple_repeat;Target=(TTTAT)n 1 48;	GhCOL10_At	upstream
A08	RepeatMasker	similarity	29813940	29814137	.	+	.	Name=Unspecified;Target=rnd-2_family-20 8377 8560;	GhCOL10_At	upstream
A08	RepeatMasker	similarity	29814752	29814832	.	+	.	Name=Simple_repeat;Target=(TTTAT)n 1 82;	GhCOL10_At	upstream
A08	RepeatMasker	similarity	29815287	29815341	.	+	.	Name=Simple_repeat;Target=(ATTAGAA)n 1 59;	GhCOL10_At	upstream
A08	RepeatMasker	similarity	29818028	29818069	.	+	.	Name=Simple_repeat;Target=(TTTTTAC)n 1 41;	GhCOL10_At	downstream
A08	RepeatMasker	similarity	29818028	29818061	.	+	.	Name=Simple_repeat;Target=(T)n 1 34;	GhCOL10_At	downstream
A08	RepeatMasker	similarity	29818062	29818069	.	+	.	Name=Simple_repeat;Target=(TTTTTAC)n 1 41;	GhCOL10_At	downstream
A08	RepeatMasker	similarity	29820088	29820131	.	+	.	Name=Simple_repeat;Target=(TA)n 1 43;	GhCOL10_At	downstream
A08	RepeatMasker	similarity	29822723	29823683	.	+	.	Name=Unspecified;Target=rnd-2_family-330 7232 8179;	GhCOL10_At	downstream
A08	RepeatMasker	similarity	29823290	29823362	.	+	.	Name=Simple_repeat;Target=(AATCAAG)n 1 73;	GhCOL10_At	downstream
A08	RepeatMasker	similarity	29823726	29823949	.	+	.	Name=Unspecified;Target=rnd-2_family-330 73 287;	GhCOL10_At	downstream
A08	RepeatMasker	similarity	29824440	29824580	.	-	.	Name=Unspecified;Target=rnd-2_family-20 8415 8547;	GhCOL10_At	downstream
A08	RepeatMasker	similarity	29826137	29826182	.	+	.	Name=Simple_repeat;Target=(ACTT)n 1 45;	GhCOL10_At	downstream
A08	RepeatMasker	similarity	29827465	29827496	.	+	.	Name=Unspecified;Target=rnd-2_family-20 105 135;	GhCOL10_At	downstream
A12	RepeatMasker	similarity	883480	883509	.	+	.	Name=Simple_repeat;Target=(TTATT)n 1 29;	GhCOL15_At	downstream
A12	RepeatMasker	similarity	884655	884901	.	+	.	Name=LTR/Copia;Target=ATCopia49_I-int 963 1209;	GhCOL15_At	downstream
A12	RepeatMasker	similarity	884656	884904	.	-	.	Name=Unspecified;Target=rnd-2_family-14 3228 3476;	GhCOL15_At	downstream
A12	RepeatMasker	similarity	885439	885468	.	+	.	Name=Simple_repeat;Target=(TTATT)n 1 29;	GhCOL15_At	downstream
A12	RepeatMasker	similarity	886021	886048	.	+	.	Name=Simple_repeat;Target=(AAT)n 1 28;	GhCOL15_At	downstream
A12	RepeatMasker	similarity	887314	887350	.	+	.	Name=Simple_repeat;Target=(TTCC)n 1 43;	GhCOL15_At	downstream
A12	RepeatMasker	similarity	887563	887589	.	+	.	Name=Simple_repeat;Target=(TCA)n 1 27;	GhCOL15_At	downstream
A12	RepeatMasker	similarity	894449	894471	.	+	.	Name=Simple_repeat;Target=(TTA)n 1 23;	GhCOL15_At	upstream
A12	RepeatMasker	similarity	894748	894810	.	+	.	Name=Simple_repeat;Target=(AATTTA)n 1 62;	GhCOL15_At	upstream
A12	RepeatMasker	similarity	895328	895412	.	+	.	Name=Simple_repeat;Target=(TGTATTT)n 1 92;	GhCOL15_At	upstream
A12	RepeatMasker	similarity	895635	895701	.	+	.	Name=Low_complexity;Target=A-rich 1 70;	GhCOL15_At	upstream
A12	RepeatMasker	similarity	896132	896166	.	+	.	Name=Low_complexity;Target=A-rich 1 38;	GhCOL15_At	upstream
A12	RepeatMasker	similarity	899608	899663	.	+	.	Name=Simple_repeat;Target=(CTTTT)n 1 56;	GhCOL15_At	upstream
A12	RepeatMasker	similarity	901115	901138	.	+	.	Name=Simple_repeat;Target=(GATT)n 1 24;	GhCOL15_At	upstream
A12	RepeatMasker	similarity	902001	902043	.	+	.	Name=Simple_repeat;Target=(TTTCTT)n 1 44;	GhCOL15_At	upstream
A12	RepeatMasker	similarity	902002	902024	.	+	.	Name=Simple_repeat;Target=(TTA)n 1 23;	GhCOL15_At	upstream
A12	RepeatMasker	similarity	902025	902043	.	+	.	Name=Simple_repeat;Target=(TTTCTT)n 2 44;	GhCOL15_At	upstream
A12	RepeatMasker	similarity	902207	902324	.	+	.	Name=Simple_repeat;Target=(AATT)n 1 119;	GhCOL15_At	upstream
A12	RepeatMasker	similarity	902289	902340	.	+	.	Name=Low_complexity;Target=A-rich 1 52;	GhCOL15_At	upstream
A12	RepeatMasker	similarity	903056	903089	.	+	.	Name=Low_complexity;Target=A-rich 1 31;	GhCOL15_At	upstream
A12	RepeatMasker	similarity	903434	903472	.	+	.	Name=Simple_repeat;Target=(ATTCGA)n 1 39;	GhCOL15_At	upstream
A12	RepeatMasker	similarity	903661	903678	.	+	.	Name=Simple_repeat;Target=(AT)n 1 18;	GhCOL15_At	upstream
A12	RepeatMasker	similarity	903797	903848	.	+	.	Name=Simple_repeat;Target=(AAGTA)n 1 51;	GhCOL15_At	upstream
A12	RepeatMasker	similarity	903962	904000	.	+	.	Name=Simple_repeat;Target=(T)n 1 39;	GhCOL15_At	upstream
A07	RepeatMasker	similarity	71662122	71662173	.	+	.	Name=Simple_repeat;Target=(ATTATA)n 1 51;	GhCOL4_At	downstream
A07	RepeatMasker	similarity	71663041	71663136	.	+	.	Name=Simple_repeat;Target=(TAATTA)n 1 99;	GhCOL4_At	downstream
A07	RepeatMasker	similarity	71663621	71663766	.	-	.	Name=Unspecified;Target=rnd-2_family-14 207 333;	GhCOL4_At	downstream
A07	RepeatMasker	similarity	71664916	71665022	.	+	.	Name=LTR/Copia;Target=ATCopia49_I-int 964 1070;	GhCOL4_At	downstream
A07	RepeatMasker	similarity	71664916	71665272	.	-	.	Name=Unspecified;Target=rnd-2_family-14 3115 3476;	GhCOL4_At	downstream
A07	RepeatMasker	similarity	71665524	71665737	.	-	.	Name=Unspecified;Target=rnd-2_family-14 207 414;	GhCOL4_At	downstream
A07	RepeatMasker	similarity	71666656	71666711	.	+	.	Name=Simple_repeat;Target=(AATTTC)n 1 57;	GhCOL4_At	downstream
A07	RepeatMasker	similarity	71670923	71670942	.	+	.	Name=Simple_repeat;Target=(TA)n 1 20;	GhCOL4_At	downstream
A07	RepeatMasker	similarity	71671628	71671655	.	+	.	Name=Simple_repeat;Target=(CAG)n 1 28;	GhCOL4_At	downstream
A07	RepeatMasker	similarity	71671894	71671938	.	+	.	Name=Simple_repeat;Target=(TGTTTT)n 1 44;	GhCOL4_At	downstream
A07	RepeatMasker	similarity	71671894	71671901	.	+	.	Name=Simple_repeat;Target=(TGTTTT)n 1 43;	GhCOL4_At	downstream
A07	RepeatMasker	similarity	71671902	71671937	.	+	.	Name=Simple_repeat;Target=(T)n 1 36;	GhCOL4_At	downstream
A07	RepeatMasker	similarity	71675869	71675903	.	+	.	Name=Low_complexity;Target=A-rich 1 32;	GhCOL4_At	upstream
A07	RepeatMasker	similarity	71676050	71676117	.	+	.	Name=Simple_repeat;Target=(TATTT)n 1 63;	GhCOL4_At	upstream
A07	RepeatMasker	similarity	71676050	71676099	.	+	.	Name=Simple_repeat;Target=(TAT)n 1 52;	GhCOL4_At	upstream
A07	RepeatMasker	similarity	71676100	71676117	.	+	.	Name=Simple_repeat;Target=(TATTT)n 1 63;	GhCOL4_At	upstream
A07	RepeatMasker	similarity	71676720	71676779	.	+	.	Name=Simple_repeat;Target=(ATA)n 1 59;	GhCOL4_At	upstream
A07	RepeatMasker	similarity	71676803	71676840	.	+	.	Name=Simple_repeat;Target=(AAT)n 1 38;	GhCOL4_At	upstream
A07	RepeatMasker	similarity	71676969	71677059	.	+	.	Name=Simple_repeat;Target=(ATTT)n 1 92;	GhCOL4_At	upstream
A07	RepeatMasker	similarity	71680322	71680363	.	+	.	Name=Simple_repeat;Target=(TTCC)n 1 40;	GhCOL4_At	upstream
A07	RepeatMasker	similarity	71683082	71683124	.	+	.	Name=Simple_repeat;Target=(AT)n 1 43;	GhCOL4_At	upstream
A07	RepeatMasker	similarity	71684232	71684294	.	+	.	Name=LTR/Copia;Target=Copia-78_ALY-LTR 505 562;	GhCOL4_At	upstream
A07	RepeatMasker	similarity	71684672	71684764	.	+	.	Name=LTR/Copia;Target=ATCopia34_I-int 58 141;	GhCOL4_At	upstream
D09	RepeatMasker	similarity	23123420	23124441	.	+	.	Name=LTR/Gypsy;Target=ATGP1-I 3751 4823;	GhCOL13_Dt	downstream
D09	RepeatMasker	similarity	23125312	23125347	.	+	.	Name=Simple_repeat;Target=(TTTGATG)n 1 36;	GhCOL13_Dt	downstream
D09	RepeatMasker	similarity	23130209	23130248	.	+	.	Name=Simple_repeat;Target=(TTAGTTA)n 1 41;	GhCOL13_Dt	downstream
D09	RepeatMasker	similarity	23131414	23131439	.	+	.	Name=Simple_repeat;Target=(TACA)n 1 26;	GhCOL13_Dt	downstream
D09	RepeatMasker	similarity	23132056	23132078	.	+	.	Name=Simple_repeat;Target=(AT)n 1 23;	GhCOL13_Dt	gene_region
D09	RepeatMasker	similarity	23132399	23132440	.	+	.	Name=Simple_repeat;Target=(CTT)n 1 42;	GhCOL13_Dt	gene_region
D09	RepeatMasker	similarity	23134027	23134087	.	+	.	Name=Low_complexity;Target=A-rich 1 60;	GhCOL13_Dt	upstream
D09	RepeatMasker	similarity	23134187	23134253	.	+	.	Name=Simple_repeat;Target=(TATTTTA)n 1 67;	GhCOL13_Dt	upstream
D09	RepeatMasker	similarity	23134601	23134697	.	-	.	Name=LTR/Copia;Target=ATCopia29_I-int 5436 5527;	GhCOL13_Dt	upstream
D09	RepeatMasker	similarity	23134690	23134865	.	-	.	Name=LTR/Copia;Target=ATCopia29_I-int 4680 4774;	GhCOL13_Dt	upstream
D09	RepeatMasker	similarity	23135030	23136811	.	-	.	Name=LTR/Copia;Target=ATCopia29_I-int 465 2868;	GhCOL13_Dt	upstream
D09	RepeatMasker	similarity	23136638	23136846	.	-	.	Name=LTR/Copia;Target=ATCopia28_I-int 2393 2592;	GhCOL13_Dt	upstream
D09	RepeatMasker	similarity	23136874	23137169	.	-	.	Name=LTR/Copia;Target=ATCopia28_I-int 2101 2407;	GhCOL13_Dt	upstream
D09	RepeatMasker	similarity	23138722	23138867	.	-	.	Name=LTR/Copia;Target=ATCopia29_I-int 43 188;	GhCOL13_Dt	upstream
D09	RepeatMasker	similarity	23139238	23139286	.	+	.	Name=Low_complexity;Target=A-rich 1 49;	GhCOL13_Dt	upstream
D09	RepeatMasker	similarity	23139744	23139782	.	+	.	Name=Simple_repeat;Target=(AATAA)n 1 41;	GhCOL13_Dt	upstream
D09	RepeatMasker	similarity	23139853	23139915	.	+	.	Name=Simple_repeat;Target=(TTAAGA)n 1 62;	GhCOL13_Dt	upstream
D09	RepeatMasker	similarity	23141574	23141620	.	-	.	Name=LTR/Copia;Target=ATCopia5I 3580 3626;	GhCOL13_Dt	upstream
D09	RepeatMasker	similarity	23141702	23142189	.	-	.	Name=LTR/Copia;Target=Copia-15_ALY-I 2783 3309;	GhCOL13_Dt	upstream
D07	RepeatMasker	similarity	32919027	32919098	.	+	.	Name=Low_complexity;Target=A-rich 1 71;	GhCOL3_Dt	upstream
D07	RepeatMasker	similarity	32919300	32919336	.	+	.	Name=Simple_repeat;Target=(AATT)n 1 38;	GhCOL3_Dt	upstream
D07	RepeatMasker	similarity	32919540	32919613	.	+	.	Name=Low_complexity;Target=A-rich 1 71;	GhCOL3_Dt	upstream
D07	RepeatMasker	similarity	32919548	32919590	.	+	.	Name=Simple_repeat;Target=(TTAAAAT)n 1 43;	GhCOL3_Dt	upstream
D07	RepeatMasker	similarity	32922293	32922359	.	+	.	Name=Low_complexity;Target=A-rich 1 67;	GhCOL3_Dt	upstream
D07	RepeatMasker	similarity	32923934	32923990	.	+	.	Name=Simple_repeat;Target=(TTTCAT)n 1 57;	GhCOL3_Dt	upstream
D07	RepeatMasker	similarity	32925795	32925831	.	+	.	Name=Simple_repeat;Target=(ATTT)n 1 37;	GhCOL3_Dt	upstream
D07	RepeatMasker	similarity	32926468	32926540	.	+	.	Name=Low_complexity;Target=A-rich 1 66;	GhCOL3_Dt	upstream
D07	RepeatMasker	similarity	32926992	32927034	.	+	.	Name=Simple_repeat;Target=(TTA)n 1 43;	GhCOL3_Dt	upstream
D07	RepeatMasker	similarity	32926992	32927021	.	+	.	Name=Simple_repeat;Target=(TTA)n 1 30;	GhCOL3_Dt	upstream
D07	RepeatMasker	similarity	32926994	32927034	.	+	.	Name=Simple_repeat;Target=(ATTTTTA)n 1 41;	GhCOL3_Dt	upstream
D07	RepeatMasker	similarity	32927143	32927166	.	+	.	Name=Simple_repeat;Target=(A)n 1 24;	GhCOL3_Dt	upstream
D07	RepeatMasker	similarity	32927263	32927317	.	+	.	Name=Simple_repeat;Target=(ATTTTT)n 1 55;	GhCOL3_Dt	upstream
D07	RepeatMasker	similarity	32932649	32932678	.	+	.	Name=Simple_repeat;Target=(TAATT)n 1 31;	GhCOL3_Dt	downstream
D07	RepeatMasker	similarity	32935161	32935195	.	+	.	Name=Simple_repeat;Target=(TCC)n 1 35;	GhCOL3_Dt	downstream
D07	RepeatMasker	similarity	32935964	32935997	.	+	.	Name=Low_complexity;Target=A-rich 1 36;	GhCOL3_Dt	downstream
D07	RepeatMasker	similarity	32936325	32936362	.	+	.	Name=Low_complexity;Target=A-rich 1 38;	GhCOL3_Dt	downstream
D07	RepeatMasker	similarity	32936840	32936879	.	+	.	Name=Simple_repeat;Target=(TTAATTA)n 1 42;	GhCOL3_Dt	downstream
D07	RepeatMasker	similarity	32937728	32937785	.	+	.	Name=Simple_repeat;Target=(AATA)n 1 59;	GhCOL3_Dt	downstream
D07	RepeatMasker	similarity	32937975	32938001	.	+	.	Name=Simple_repeat;Target=(TTC)n 1 27;	GhCOL3_Dt	downstream
D07	RepeatMasker	similarity	32939335	32940272	.	+	.	Name=Unspecified;Target=rnd-2_family-330 7232 8180;	GhCOL3_Dt	downstream
D07	RepeatMasker	similarity	32939908	32939951	.	+	.	Name=Simple_repeat;Target=(AATCAAG)n 1 45;	GhCOL3_Dt	downstream
D07	RepeatMasker	similarity	32940313	32940526	.	+	.	Name=Unspecified;Target=rnd-2_family-330 8310 8524;	GhCOL3_Dt	downstream
D08	RepeatMasker	similarity	2554364	2554385	.	+	.	Name=Simple_repeat;Target=(TTAA)n 1 23;	GhCOL8_Dt	downstream
D08	RepeatMasker	similarity	2556262	2556280	.	+	.	Name=Simple_repeat;Target=(AT)n 1 20;	GhCOL8_Dt	downstream
D08	RepeatMasker	similarity	2557361	2557396	.	+	.	Name=Simple_repeat;Target=(AAT)n 1 35;	GhCOL8_Dt	downstream
D08	RepeatMasker	similarity	2557433	2557472	.	+	.	Name=Simple_repeat;Target=(ATTATA)n 1 40;	GhCOL8_Dt	downstream
D08	RepeatMasker	similarity	2557949	2557999	.	+	.	Name=Low_complexity;Target=A-rich 1 46;	GhCOL8_Dt	downstream
D08	RepeatMasker	similarity	2562449	2562510	.	+	.	Name=Simple_repeat;Target=(ATATAAT)n 1 64;	GhCOL8_Dt	downstream
D08	RepeatMasker	similarity	2562554	2562591	.	+	.	Name=Simple_repeat;Target=(ATAATCG)n 1 40;	GhCOL8_Dt	downstream
D08	RepeatMasker	similarity	2562964	2563001	.	+	.	Name=Simple_repeat;Target=(AATATTT)n 1 38;	GhCOL8_Dt	downstream
D08	RepeatMasker	similarity	2565017	2565064	.	+	.	Name=Low_complexity;Target=A-rich 1 47;	GhCOL8_Dt	upstream
D08	RepeatMasker	similarity	2565268	2565297	.	+	.	Name=Simple_repeat;Target=(TTCAA)n 1 32;	GhCOL8_Dt	upstream
D08	RepeatMasker	similarity	2567083	2567132	.	+	.	Name=Low_complexity;Target=A-rich 1 51;	GhCOL8_Dt	upstream
D08	RepeatMasker	similarity	2570375	2570429	.	+	.	Name=Simple_repeat;Target=(AT)n 1 56;	GhCOL8_Dt	upstream
D08	RepeatMasker	similarity	2571331	2571375	.	+	.	Name=Low_complexity;Target=A-rich 1 46;	GhCOL8_Dt	upstream
D08	RepeatMasker	similarity	2571457	2571544	.	+	.	Name=Simple_repeat;Target=(ATTT)n 1 88;	GhCOL8_Dt	upstream
D08	RepeatMasker	similarity	2571675	2571733	.	+	.	Name=Simple_repeat;Target=(ACATAC)n 1 61;	GhCOL8_Dt	upstream
D08	RepeatMasker	similarity	2573180	2573229	.	+	.	Name=Simple_repeat;Target=(CCGCAA)n 1 48;	GhCOL8_Dt	upstream
A01	RepeatMasker	similarity	1481783	1481876	.	+	.	Name=Simple_repeat;Target=(ATATTA)n 1 96;	GhCOL5_At	upstream
A01	RepeatMasker	similarity	1482004	1482030	.	+	.	Name=Simple_repeat;Target=(TATTT)n 1 29;	GhCOL5_At	upstream
A01	RepeatMasker	similarity	1484570	1484636	.	+	.	Name=Simple_repeat;Target=(GGTATTG)n 1 66;	GhCOL5_At	upstream
A01	RepeatMasker	similarity	1484687	1484713	.	+	.	Name=Simple_repeat;Target=(T)n 1 27;	GhCOL5_At	upstream
A01	RepeatMasker	similarity	1485893	1485942	.	+	.	Name=Simple_repeat;Target=(AGGTGA)n 1 50;	GhCOL5_At	gene_region
A01	RepeatMasker	similarity	1486620	1486717	.	-	.	Name=Unspecified;Target=rnd-2_family-188 251 375;	GhCOL5_At	gene_region
A01	RepeatMasker	similarity	1486714	1486822	.	+	.	Name=Unspecified;Target=rnd-2_family-188 169 270;	GhCOL5_At	gene_region
A01	RepeatMasker	similarity	1487321	1487614	.	-	.	Name=Unspecified;Target=rnd-2_family-188 1 309;	GhCOL5_At	gene_region
A01	RepeatMasker	similarity	1492117	1492141	.	+	.	Name=Simple_repeat;Target=(TGTA)n 1 27;	GhCOL5_At	downstream
A01	RepeatMasker	similarity	1492609	1492652	.	+	.	Name=Simple_repeat;Target=(TTAATT)n 1 44;	GhCOL5_At	downstream
A01	RepeatMasker	similarity	1492842	1492887	.	+	.	Name=Simple_repeat;Target=(TTTGAC)n 1 45;	GhCOL5_At	downstream
A01	RepeatMasker	similarity	1494375	1494427	.	+	.	Name=Simple_repeat;Target=(CTTATAT)n 1 56;	GhCOL5_At	downstream
A01	RepeatMasker	similarity	1494375	1494428	.	+	.	Name=Simple_repeat;Target=(TATATTA)n 1 54;	GhCOL5_At	downstream
A01	RepeatMasker	similarity	1494383	1494428	.	+	.	Name=Simple_repeat;Target=(TATATTA)n 1 46;	GhCOL5_At	downstream
A01	RepeatMasker	similarity	1494688	1494729	.	+	.	Name=Simple_repeat;Target=(ATTT)n 1 43;	GhCOL5_At	downstream
A01	RepeatMasker	similarity	1495066	1495152	.	+	.	Name=Simple_repeat;Target=(ATTATAT)n 1 90;	GhCOL5_At	downstream
A01	RepeatMasker	similarity	1495207	1495235	.	+	.	Name=Low_complexity;Target=A-rich 1 28;	GhCOL5_At	downstream
A01	RepeatMasker	similarity	1496308	1496365	.	+	.	Name=Simple_repeat;Target=(ATCTTTT)n 1 57;	GhCOL5_At	downstream
A01	RepeatMasker	similarity	1496510	1496565	.	+	.	Name=Simple_repeat;Target=(TTTAAA)n 1 57;	GhCOL5_At	downstream
A01	RepeatMasker	similarity	1496510	1496582	.	+	.	Name=Low_complexity;Target=A-rich 1 73;	GhCOL5_At	downstream
A01	RepeatMasker	similarity	1496511	1496582	.	+	.	Name=Simple_repeat;Target=(TTAAA)n 1 72;	GhCOL5_At	downstream
A01	RepeatMasker	similarity	1496970	1497016	.	+	.	Name=Simple_repeat;Target=(TTTATTA)n 1 45;	GhCOL5_At	downstream
A01	RepeatMasker	similarity	1497656	1497686	.	+	.	Name=Low_complexity;Target=A-rich 1 33;	GhCOL5_At	downstream
D07	RepeatMasker	similarity	11243447	11243483	.	+	.	Name=Simple_repeat;Target=(TTTTAA)n 1 34;	GhCOL2_Dt	downstream
D07	RepeatMasker	similarity	11243608	11243722	.	+	.	Name=Low_complexity;Target=A-rich 1 113;	GhCOL2_Dt	downstream
D07	RepeatMasker	similarity	11248900	11248939	.	+	.	Name=Low_complexity;Target=A-rich 1 38;	GhCOL2_Dt	downstream
D07	RepeatMasker	similarity	11251441	11251559	.	+	.	Name=Unspecified;Target=rnd-2_family-188 29 147;	GhCOL2_Dt	downstream
D07	RepeatMasker	similarity	11251468	11251520	.	+	.	Name=Low_complexity;Target=A-rich 1 54;	GhCOL2_Dt	downstream
D07	RepeatMasker	similarity	11251576	11251712	.	-	.	Name=Unspecified;Target=rnd-2_family-188 1 146;	GhCOL2_Dt	downstream
D07	RepeatMasker	similarity	11255025	11255162	.	-	.	Name=Unspecified;Target=rnd-2_family-188 237 375;	GhCOL2_Dt	upstream
D07	RepeatMasker	similarity	11255160	11255257	.	+	.	Name=Unspecified;Target=rnd-2_family-188 268 375;	GhCOL2_Dt	upstream
D07	RepeatMasker	similarity	11256476	11256533	.	+	.	Name=Low_complexity;Target=A-rich 1 56;	GhCOL2_Dt	upstream
D07	RepeatMasker	similarity	11258626	11258673	.	+	.	Name=Low_complexity;Target=A-rich 1 50;	GhCOL2_Dt	upstream
D07	RepeatMasker	similarity	11258934	11258965	.	+	.	Name=Simple_repeat;Target=(TTTAA)n 1 30;	GhCOL2_Dt	upstream
D07	RepeatMasker	similarity	11259742	11259764	.	+	.	Name=Simple_repeat;Target=(T)n 1 23;	GhCOL2_Dt	upstream
D07	RepeatMasker	similarity	11261810	11261839	.	+	.	Name=Simple_repeat;Target=(TAATT)n 1 31;	GhCOL2_Dt	upstream
D07	RepeatMasker	similarity	11261940	11261976	.	+	.	Name=Simple_repeat;Target=(ATT)n 1 38;	GhCOL2_Dt	upstream
D07	RepeatMasker	similarity	11264778	11264831	.	+	.	Name=Simple_repeat;Target=(ATTTAA)n 1 52;	GhCOL2_Dt	upstream
D07	RepeatMasker	similarity	3522829	3522868	.	+	.	Name=Simple_repeat;Target=(AATTGTA)n 1 43;	GhCOL1_Dt	downstream
D07	RepeatMasker	similarity	3523193	3523241	.	+	.	Name=Simple_repeat;Target=(TATTT)n 1 47;	GhCOL1_Dt	downstream
D07	RepeatMasker	similarity	3525884	3526006	.	+	.	Name=Simple_repeat;Target=(TAATA)n 1 122;	GhCOL1_Dt	downstream
D07	RepeatMasker	similarity	3527059	3527097	.	+	.	Name=Simple_repeat;Target=(ATC)n 1 37;	GhCOL1_Dt	downstream
D07	RepeatMasker	similarity	3529491	3529534	.	+	.	Name=Low_complexity;Target=A-rich 1 45;	GhCOL1_Dt	downstream
D07	RepeatMasker	similarity	3530606	3530665	.	+	.	Name=Simple_repeat;Target=(TTTTTCT)n 1 59;	GhCOL1_Dt	downstream
D07	RepeatMasker	similarity	3530875	3530982	.	+	.	Name=Simple_repeat;Target=(TTATTTA)n 1 110;	GhCOL1_Dt	downstream
D07	RepeatMasker	similarity	3530875	3530969	.	+	.	Name=Simple_repeat;Target=(TTATTTA)n 1 97;	GhCOL1_Dt	downstream
D07	RepeatMasker	similarity	3530910	3530982	.	+	.	Name=Simple_repeat;Target=(TTTCATA)n 1 79;	GhCOL1_Dt	downstream
D07	RepeatMasker	similarity	3535223	3535246	.	+	.	Name=Simple_repeat;Target=(A)n 1 24;	GhCOL1_Dt	upstream
D07	RepeatMasker	similarity	3535656	3535733	.	+	.	Name=Simple_repeat;Target=(ATTT)n 1 76;	GhCOL1_Dt	upstream
D07	RepeatMasker	similarity	3535656	3535677	.	+	.	Name=Simple_repeat;Target=(ATTT)n 1 40;	GhCOL1_Dt	upstream
D07	RepeatMasker	similarity	3535678	3535716	.	+	.	Name=Simple_repeat;Target=(AT)n 1 40;	GhCOL1_Dt	upstream
D07	RepeatMasker	similarity	3535717	3535733	.	+	.	Name=Simple_repeat;Target=(ATTT)n 41 76;	GhCOL1_Dt	upstream
D07	RepeatMasker	similarity	3535800	3535838	.	+	.	Name=Low_complexity;Target=A-rich 1 40;	GhCOL1_Dt	upstream
D07	RepeatMasker	similarity	3536515	3536577	.	+	.	Name=Low_complexity;Target=A-rich 1 67;	GhCOL1_Dt	upstream
D07	RepeatMasker	similarity	3536983	3537017	.	+	.	Name=Low_complexity;Target=G-rich 1 36;	GhCOL1_Dt	upstream
D07	RepeatMasker	similarity	3537030	3537176	.	+	.	Name=Simple_repeat;Target=(TTAATA)n 1 146;	GhCOL1_Dt	upstream
D07	RepeatMasker	similarity	3537546	3537608	.	+	.	Name=Low_complexity;Target=A-rich 1 64;	GhCOL1_Dt	upstream
D07	RepeatMasker	similarity	3540542	3540577	.	+	.	Name=Simple_repeat;Target=(ATTAA)n 1 34;	GhCOL1_Dt	upstream
D07	RepeatMasker	similarity	3540691	3540764	.	+	.	Name=Low_complexity;Target=A-rich 1 74;	GhCOL1_Dt	upstream
D07	RepeatMasker	similarity	3542256	3542285	.	+	.	Name=Simple_repeat;Target=(TACTTC)n 1 31;	GhCOL1_Dt	upstream
D07	RepeatMasker	similarity	3542256	3542275	.	+	.	Name=Simple_repeat;Target=(TAC)n 1 20;	GhCOL1_Dt	upstream
D07	RepeatMasker	similarity	3542276	3542285	.	+	.	Name=Simple_repeat;Target=(TACTTC)n 1 31;	GhCOL1_Dt	upstream
A07	RepeatMasker	similarity	45101930	45101971	.	+	.	Name=Simple_repeat;Target=(TTA)n 1 46;	GhCOL3_At	upstream
A07	RepeatMasker	similarity	45101967	45102014	.	+	.	Name=Simple_repeat;Target=(ATTTGAA)n 1 45;	GhCOL3_At	upstream
A07	RepeatMasker	similarity	45102331	45102365	.	+	.	Name=Simple_repeat;Target=(ATTT)n 1 37;	GhCOL3_At	upstream
A07	RepeatMasker	similarity	45109216	45109266	.	+	.	Name=Low_complexity;Target=A-rich 1 48;	GhCOL3_At	upstream
A07	RepeatMasker	similarity	45110325	45110384	.	+	.	Name=Low_complexity;Target=A-rich 1 61;	GhCOL3_At	upstream
A07	RepeatMasker	similarity	45110979	45111033	.	+	.	Name=Simple_repeat;Target=(ATTTTT)n 1 55;	GhCOL3_At	upstream
A07	RepeatMasker	similarity	45111260	45111294	.	+	.	Name=Simple_repeat;Target=(T)n 1 35;	GhCOL3_At	upstream
A07	RepeatMasker	similarity	45116287	45116402	.	+	.	Name=Simple_repeat;Target=(ATTAA)n 1 113;	GhCOL3_At	downstream
A07	RepeatMasker	similarity	45118962	45118996	.	+	.	Name=Simple_repeat;Target=(TCC)n 1 35;	GhCOL3_At	downstream
A07	RepeatMasker	similarity	45123177	45124236	.	+	.	Name=Unspecified;Target=rnd-2_family-330 7232 8271;	GhCOL3_At	downstream
A07	RepeatMasker	similarity	45124158	45124405	.	+	.	Name=Unspecified;Target=rnd-2_family-330 20 287;	GhCOL3_At	downstream
D12	RepeatMasker	similarity	1008702	1008763	.	+	.	Name=Simple_repeat;Target=(AACATA)n 1 60;	GhCOL15_Dt	downstream
D12	RepeatMasker	similarity	1009863	1009915	.	+	.	Name=Low_complexity;Target=A-rich 1 54;	GhCOL15_Dt	downstream
D12	RepeatMasker	similarity	1009864	1009908	.	+	.	Name=Simple_repeat;Target=(A)n 1 45;	GhCOL15_Dt	downstream
D12	RepeatMasker	similarity	1009975	1010013	.	+	.	Name=Simple_repeat;Target=(TCTATTT)n 1 41;	GhCOL15_Dt	downstream
D12	RepeatMasker	similarity	1010383	1010435	.	+	.	Name=Simple_repeat;Target=(ATTTT)n 1 53;	GhCOL15_Dt	downstream
D12	RepeatMasker	similarity	1010569	1010583	.	+	.	Name=Low_complexity;Target=A-rich 1 35;	GhCOL15_Dt	downstream
D12	RepeatMasker	similarity	1010569	1010644	.	+	.	Name=Simple_repeat;Target=(TTAAAC)n 1 82;	GhCOL15_Dt	downstream
D12	RepeatMasker	similarity	1010584	1010627	.	+	.	Name=Simple_repeat;Target=(TTAA)n 1 44;	GhCOL15_Dt	downstream
D12	RepeatMasker	similarity	1010628	1010644	.	+	.	Name=Low_complexity;Target=A-rich 36 82;	GhCOL15_Dt	downstream
D12	RepeatMasker	similarity	1014098	1014122	.	+	.	Name=Simple_repeat;Target=(CTT)n 1 25;	GhCOL15_Dt	downstream
D12	RepeatMasker	similarity	1014332	1014358	.	+	.	Name=Simple_repeat;Target=(TCA)n 1 27;	GhCOL15_Dt	downstream
D12	RepeatMasker	similarity	1015477	1015537	.	+	.	Name=Simple_repeat;Target=(TTTTAAC)n 1 60;	GhCOL15_Dt	downstream
D12	RepeatMasker	similarity	1017008	1017125	.	+	.	Name=Unspecified;Target=rnd-2_family-188 29 146;	GhCOL15_Dt	downstream
D12	RepeatMasker	similarity	1017360	1017450	.	+	.	Name=Unspecified;Target=rnd-2_family-188 139 230;	GhCOL15_Dt	downstream
D12	RepeatMasker	similarity	1020855	1020915	.	+	.	Name=Simple_repeat;Target=(AATTTA)n 1 56;	GhCOL15_Dt	upstream
D12	RepeatMasker	similarity	1021670	1021734	.	+	.	Name=Low_complexity;Target=A-rich 1 62;	GhCOL15_Dt	upstream
D12	RepeatMasker	similarity	1025981	1026014	.	+	.	Name=Low_complexity;Target=A-rich 1 36;	GhCOL15_Dt	upstream
D12	RepeatMasker	similarity	1028305	1028415	.	+	.	Name=Simple_repeat;Target=(AATT)n 1 111;	GhCOL15_Dt	upstream
D12	RepeatMasker	similarity	1029221	1029256	.	+	.	Name=Simple_repeat;Target=(TATTT)n 1 36;	GhCOL15_Dt	upstream
D12	RepeatMasker	similarity	1029221	1029266	.	+	.	Name=Simple_repeat;Target=(TATTT)n 1 46;	GhCOL15_Dt	upstream
D12	RepeatMasker	similarity	1029235	1029266	.	+	.	Name=Simple_repeat;Target=(AATTTG)n 1 33;	GhCOL15_Dt	upstream
D12	RepeatMasker	similarity	1029913	1029938	.	+	.	Name=Simple_repeat;Target=(AT)n 1 26;	GhCOL15_Dt	upstream
A13	RepeatMasker	similarity	11591415	11591460	.	+	.	Name=Simple_repeat;Target=(TTGTGG)n 1 40;	GhCOL20_At	downstream
A13	RepeatMasker	similarity	11592321	11592352	.	+	.	Name=Simple_repeat;Target=(AATACTA)n 1 32;	GhCOL20_At	downstream
A13	RepeatMasker	similarity	11593439	11593501	.	+	.	Name=Low_complexity;Target=A-rich 1 59;	GhCOL20_At	downstream
A13	RepeatMasker	similarity	11594332	11594370	.	+	.	Name=Low_complexity;Target=A-rich 1 38;	GhCOL20_At	downstream
A13	RepeatMasker	similarity	11594425	11594463	.	+	.	Name=Simple_repeat;Target=(TTAAT)n 1 40;	GhCOL20_At	downstream
A13	RepeatMasker	similarity	11595061	11595085	.	+	.	Name=Simple_repeat;Target=(TTTA)n 1 25;	GhCOL20_At	downstream
A13	RepeatMasker	similarity	11595511	11595534	.	+	.	Name=Simple_repeat;Target=(AAT)n 1 24;	GhCOL20_At	downstream
A13	RepeatMasker	similarity	11598789	11598840	.	+	.	Name=Low_complexity;Target=A-rich 1 52;	GhCOL20_At	gene_region
A13	RepeatMasker	similarity	11600003	11600049	.	+	.	Name=Simple_repeat;Target=(GATTAA)n 1 46;	GhCOL20_At	gene_region
A13	RepeatMasker	similarity	11601056	11601164	.	+	.	Name=DNA;Target=ATREP18 1334 1449;	GhCOL20_At	upstream
A13	RepeatMasker	similarity	11601056	11601160	.	+	.	Name=Simple_repeat;Target=(TTTAGGG)n 1 105;	GhCOL20_At	upstream
A13	RepeatMasker	similarity	11601205	11601251	.	+	.	Name=Low_complexity;Target=A-rich 1 48;	GhCOL20_At	upstream
A13	RepeatMasker	similarity	11601601	11601893	.	+	.	Name=Simple_repeat;Target=(TTATGGT)n 1 285;	GhCOL20_At	upstream
A13	RepeatMasker	similarity	11601980	11602031	.	+	.	Name=Low_complexity;Target=G-rich 1 53;	GhCOL20_At	upstream
A13	RepeatMasker	similarity	11602109	11602144	.	+	.	Name=Low_complexity;Target=A-rich 1 37;	GhCOL20_At	upstream
A13	RepeatMasker	similarity	11602768	11602803	.	+	.	Name=Simple_repeat;Target=(TTTTC)n 1 35;	GhCOL20_At	upstream
A13	RepeatMasker	similarity	11605415	11605473	.	+	.	Name=Simple_repeat;Target=(AATAT)n 1 61;	GhCOL20_At	upstream
A13	RepeatMasker	similarity	11606430	11606563	.	+	.	Name=Low_complexity;Target=A-rich 1 129;	GhCOL20_At	upstream
A13	RepeatMasker	similarity	11608786	11608823	.	+	.	Name=Simple_repeat;Target=(TATG)n 1 40;	GhCOL20_At	upstream
A13	RepeatMasker	similarity	11610053	11610111	.	+	.	Name=Simple_repeat;Target=(ATTATA)n 1 62;	GhCOL20_At	upstream
A08	RepeatMasker	similarity	71007779	71007797	.	+	.	Name=Simple_repeat;Target=(TAT)n 1 19;	GhCOL12_At	downstream
A08	RepeatMasker	similarity	71009486	71009516	.	+	.	Name=Simple_repeat;Target=(T)n 1 31;	GhCOL12_At	downstream
A08	RepeatMasker	similarity	71009487	71009516	.	+	.	Name=Simple_repeat;Target=(T)n 1 30;	GhCOL12_At	downstream
A08	RepeatMasker	similarity	71010460	71010490	.	+	.	Name=Simple_repeat;Target=(ATTTT)n 1 29;	GhCOL12_At	downstream
A08	RepeatMasker	similarity	71017755	71017821	.	+	.	Name=Simple_repeat;Target=(ATATTTT)n 1 64;	GhCOL12_At	gene_region
A08	RepeatMasker	similarity	71018009	71018043	.	+	.	Name=Simple_repeat;Target=(ATTT)n 1 34;	GhCOL12_At	gene_region
A08	RepeatMasker	similarity	71020366	71020519	.	+	.	Name=LINE/L1;Target=ATLINE1_2 2675 2831;	GhCOL12_At	gene_region
A08	RepeatMasker	similarity	71020774	71021104	.	+	.	Name=LINE/L1;Target=ATLINE1_6 2948 3281;	GhCOL12_At	gene_region
A08	RepeatMasker	similarity	71021790	71021988	.	+	.	Name=LINE/L1;Target=ATLINE1_8 3999 4063;	GhCOL12_At	gene_region
A08	RepeatMasker	similarity	71025279	71025310	.	+	.	Name=Simple_repeat;Target=(TATATA)n 1 32;	GhCOL12_At	gene_region
A08	RepeatMasker	similarity	71025998	71026044	.	+	.	Name=Simple_repeat;Target=(TTCTT)n 1 47;	GhCOL12_At	gene_region
A08	RepeatMasker	similarity	71028005	71028085	.	+	.	Name=Simple_repeat;Target=(ATATTTT)n 1 83;	GhCOL12_At	upstream
A08	RepeatMasker	similarity	71028464	71028498	.	+	.	Name=Simple_repeat;Target=(TATA)n 1 36;	GhCOL12_At	upstream
A08	RepeatMasker	similarity	71029058	71029105	.	+	.	Name=Simple_repeat;Target=(CATGATA)n 1 49;	GhCOL12_At	upstream
A08	RepeatMasker	similarity	71030125	71030163	.	+	.	Name=Simple_repeat;Target=(TTTC)n 1 38;	GhCOL12_At	upstream
A08	RepeatMasker	similarity	71030641	71030681	.	+	.	Name=Low_complexity;Target=A-rich 1 41;	GhCOL12_At	upstream
A08	RepeatMasker	similarity	71030694	71030780	.	+	.	Name=Unspecified;Target=rnd-2_family-106 65 150;	GhCOL12_At	upstream
A08	RepeatMasker	similarity	71033026	71033106	.	-	.	Name=DNA/CMC-EnSpm;Target=ATENSPM10 4239 4313;	GhCOL12_At	upstream
A08	RepeatMasker	similarity	71033866	71034003	.	-	.	Name=DNA/CMC-EnSpm;Target=ATENSPM9 2994 3131;	GhCOL12_At	upstream
A08	RepeatMasker	similarity	71034098	71034539	.	-	.	Name=DNA/CMC-EnSpm;Target=EnSpm-2_ALy 2134 2280;	GhCOL12_At	upstream
A08	RepeatMasker	similarity	71034873	71035383	.	-	.	Name=DNA/CMC-EnSpm;Target=EnSpm-9_ALy 2765 3276;	GhCOL12_At	upstream
D01	RepeatMasker	similarity	55558320	55558392	.	+	.	Name=Simple_repeat;Target=(TA)n 1 75;	GhCOL6_Dt	upstream
D01	RepeatMasker	similarity	55558809	55558895	.	+	.	Name=Simple_repeat;Target=(ATCAT)n 1 88;	GhCOL6_Dt	upstream
D01	RepeatMasker	similarity	55559087	55559178	.	+	.	Name=Simple_repeat;Target=(TATT)n 1 97;	GhCOL6_Dt	upstream
D01	RepeatMasker	similarity	55560157	55560225	.	+	.	Name=Simple_repeat;Target=(ATTAA)n 1 69;	GhCOL6_Dt	upstream
D01	RepeatMasker	similarity	55560315	55560381	.	+	.	Name=Simple_repeat;Target=(AATT)n 1 64;	GhCOL6_Dt	upstream
D01	RepeatMasker	similarity	55560814	55560851	.	+	.	Name=Low_complexity;Target=A-rich 1 36;	GhCOL6_Dt	upstream
D01	RepeatMasker	similarity	55561026	55561307	.	+	.	Name=LTR/Gypsy;Target=ATHILA6C_I-int 3984 4275;	GhCOL6_Dt	upstream
D01	RepeatMasker	similarity	55561315	55561361	.	+	.	Name=LTR/Gypsy;Target=Athila8B_I-int 2714 2761;	GhCOL6_Dt	upstream
D01	RepeatMasker	similarity	55561417	55561509	.	+	.	Name=Unspecified;Target=rnd-2_family-20 8142 8230;	GhCOL6_Dt	upstream
D01	RepeatMasker	similarity	55561623	55561665	.	+	.	Name=Simple_repeat;Target=(ATTTT)n 1 45;	GhCOL6_Dt	upstream
D01	RepeatMasker	similarity	55562017	55562048	.	+	.	Name=Low_complexity;Target=A-rich 1 32;	GhCOL6_Dt	upstream
D01	RepeatMasker	similarity	55564299	55564345	.	+	.	Name=Simple_repeat;Target=(TTAATT)n 1 44;	GhCOL6_Dt	upstream
D01	RepeatMasker	similarity	55569281	55569364	.	+	.	Name=Simple_repeat;Target=(TTTAAGG)n 1 81;	GhCOL6_Dt	downstream
D01	RepeatMasker	similarity	55571073	55571253	.	-	.	Name=Unspecified;Target=rnd-2_family-20 8377 8548;	GhCOL6_Dt	downstream
D01	RepeatMasker	similarity	55575285	55575374	.	-	.	Name=Unspecified;Target=rnd-2_family-20 8433 8520;	GhCOL6_Dt	downstream
D01	RepeatMasker	similarity	55575453	55575560	.	-	.	Name=Unspecified;Target=rnd-2_family-20 8383 8487;	GhCOL6_Dt	downstream
D05	RepeatMasker	similarity	5085572	5085609	.	+	.	Name=Simple_repeat;Target=(TTT)n 1 38;	GhCOL17_Dt	downstream
D05	RepeatMasker	similarity	5087475	5087528	.	+	.	Name=Simple_repeat;Target=(TAATTT)n 1 52;	GhCOL17_Dt	downstream
D05	RepeatMasker	similarity	5089830	5089857	.	+	.	Name=Simple_repeat;Target=(AG)n 1 29;	GhCOL17_Dt	downstream
D05	RepeatMasker	similarity	5090038	5090073	.	+	.	Name=Simple_repeat;Target=(TAAT)n 1 37;	GhCOL17_Dt	downstream
D05	RepeatMasker	similarity	5093864	5093947	.	+	.	Name=Simple_repeat;Target=(AATATAA)n 1 82;	GhCOL17_Dt	upstream
D05	RepeatMasker	similarity	5095820	5097708	.	-	.	Name=LTR/Copia;Target=Copia-45_ALY-I 2454 4321;	GhCOL17_Dt	upstream
D05	RepeatMasker	similarity	5097192	5097548	.	+	.	Name=Unspecified;Target=rnd-2_family-14 1466 1825;	GhCOL17_Dt	upstream
D05	RepeatMasker	similarity	5097900	5099996	.	-	.	Name=LTR/Copia;Target=Copia-45_ALY-I 49 2274;	GhCOL17_Dt	upstream
D05	RepeatMasker	similarity	5100677	5100688	.	+	.	Name=Simple_repeat;Target=(AATTA)n 1 52;	GhCOL17_Dt	upstream
D05	RepeatMasker	similarity	5100677	5100716	.	+	.	Name=Simple_repeat;Target=(TAA)n 1 42;	GhCOL17_Dt	upstream
D05	RepeatMasker	similarity	5100678	5100730	.	+	.	Name=Simple_repeat;Target=(AATTA)n 1 53;	GhCOL17_Dt	upstream
D05	RepeatMasker	similarity	5100689	5100728	.	+	.	Name=Simple_repeat;Target=(ATTAATAA)n 1 45;	GhCOL17_Dt	upstream
A05	RepeatMasker	similarity	5512569	5512631	.	-	.	Name=LTR/Copia;Target=Copia-78_ALY-LTR 505 566;	GhCOL17_At	downstream
A05	RepeatMasker	similarity	5513061	5514624	.	-	.	Name=LTR/Copia;Target=ATCopia34_I-int 2332 3820;	GhCOL17_At	downstream
A05	RepeatMasker	similarity	5513065	5514571	.	+	.	Name=Unspecified;Target=rnd-2_family-14 415 1907;	GhCOL17_At	downstream
A05	RepeatMasker	similarity	5519809	5519844	.	+	.	Name=Simple_repeat;Target=(TAAT)n 1 37;	GhCOL17_At	downstream
A05	RepeatMasker	similarity	5520638	5520685	.	+	.	Name=Low_complexity;Target=A-rich 1 46;	GhCOL17_At	gene_region
A05	RepeatMasker	similarity	5521664	5521725	.	+	.	Name=Simple_repeat;Target=(ATTAA)n 1 58;	GhCOL17_At	upstream
A05	RepeatMasker	similarity	5523418	5523524	.	+	.	Name=Unspecified;Target=rnd-2_family-20 8374 8478;	GhCOL17_At	upstream
A05	RepeatMasker	similarity	5523595	5523644	.	+	.	Name=Simple_repeat;Target=(CTATTTCA)n 1 50;	GhCOL17_At	upstream
A05	RepeatMasker	similarity	5523751	5523809	.	+	.	Name=Unspecified;Target=rnd-2_family-20 8491 8549;	GhCOL17_At	upstream
A05	RepeatMasker	similarity	5524045	5524153	.	+	.	Name=Simple_repeat;Target=(AATATAA)n 1 110;	GhCOL17_At	upstream
A05	RepeatMasker	similarity	5525201	5525278	.	+	.	Name=Low_complexity;Target=A-rich 1 77;	GhCOL17_At	upstream
A05	RepeatMasker	similarity	5529311	5529394	.	+	.	Name=Simple_repeat;Target=(TAT)n 1 88;	GhCOL17_At	upstream
A05	RepeatMasker	similarity	5529311	5529369	.	+	.	Name=Simple_repeat;Target=(TAT)n 1 62;	GhCOL17_At	upstream
A05	RepeatMasker	similarity	5529328	5529394	.	+	.	Name=Simple_repeat;Target=(TTAA)n 1 64;	GhCOL17_At	upstream
A05	RepeatMasker	similarity	5529369	5529413	.	+	.	Name=Simple_repeat;Target=(AACTTA)n 1 44;	GhCOL17_At	upstream
A05	RepeatMasker	similarity	5529885	5529948	.	+	.	Name=Low_complexity;Target=A-rich 1 66;	GhCOL17_At	upstream
A07	RepeatMasker	similarity	3406776	3406844	.	+	.	Name=Simple_repeat;Target=(ATATGA)n 1 76;	GhCOL1_At	downstream
A07	RepeatMasker	similarity	3406776	3406856	.	+	.	Name=Simple_repeat;Target=(ATATGA)n 1 89;	GhCOL1_At	downstream
A07	RepeatMasker	similarity	3406778	3406856	.	+	.	Name=Simple_repeat;Target=(ATTAAA)n 1 78;	GhCOL1_At	downstream
A07	RepeatMasker	similarity	3409509	3409605	.	+	.	Name=Low_complexity;Target=A-rich 1 86;	GhCOL1_At	downstream
A07	RepeatMasker	similarity	3409582	3409662	.	+	.	Name=Simple_repeat;Target=(TATTATT)n 1 78;	GhCOL1_At	downstream
A07	RepeatMasker	similarity	3410572	3410609	.	+	.	Name=Low_complexity;Target=A-rich 1 37;	GhCOL1_At	downstream
A07	RepeatMasker	similarity	3411379	3411408	.	+	.	Name=Simple_repeat;Target=(ATC)n 1 28;	GhCOL1_At	downstream
A07	RepeatMasker	similarity	3414637	3414689	.	+	.	Name=Simple_repeat;Target=(ATTTTTC)n 1 55;	GhCOL1_At	downstream
A07	RepeatMasker	similarity	3414894	3414995	.	+	.	Name=Simple_repeat;Target=(TTTTTAA)n 1 99;	GhCOL1_At	downstream
A07	RepeatMasker	similarity	3416811	3416851	.	+	.	Name=Low_complexity;Target=A-rich 1 42;	GhCOL1_At	upstream
A07	RepeatMasker	similarity	3417265	3417329	.	+	.	Name=Simple_repeat;Target=(TAATT)n 1 61;	GhCOL1_At	upstream
A07	RepeatMasker	similarity	3418540	3418602	.	-	.	Name=LTR/Copia;Target=Copia-78_ALY-LTR 505 562;	GhCOL1_At	upstream
A07	RepeatMasker	similarity	3418998	3420504	.	+	.	Name=Unspecified;Target=rnd-2_family-14 415 1907;	GhCOL1_At	upstream
A07	RepeatMasker	similarity	3418999	3420504	.	-	.	Name=LTR/Copia;Target=ATCopia34_I-int 2332 3815;	GhCOL1_At	upstream
A07	RepeatMasker	similarity	3420083	3420576	.	-	.	Name=LTR/Copia;Target=ATCopia34_I-int 3063 3556;	GhCOL1_At	upstream
A07	RepeatMasker	similarity	3420802	3422061	.	+	.	Name=Unspecified;Target=rnd-2_family-14 2221 3479;	GhCOL1_At	upstream
A07	RepeatMasker	similarity	3420811	3421672	.	-	.	Name=LTR/Copia;Target=ATCopia34_I-int 1097 1962;	GhCOL1_At	upstream
A07	RepeatMasker	similarity	3421792	3422069	.	-	.	Name=LTR/Copia;Target=ATCopia34_I-int 930 1234;	GhCOL1_At	upstream
A07	RepeatMasker	similarity	3422776	3422868	.	-	.	Name=LTR/Copia;Target=ATCopia34_I-int 58 141;	GhCOL1_At	upstream
A07	RepeatMasker	similarity	3423246	3423308	.	-	.	Name=LTR/Copia;Target=Copia-78_ALY-LTR 505 562;	GhCOL1_At	upstream
A07	RepeatMasker	similarity	3423653	3423691	.	+	.	Name=Simple_repeat;Target=(TTTAAT)n 1 41;	GhCOL1_At	upstream
A07	RepeatMasker	similarity	3424083	3424120	.	+	.	Name=Low_complexity;Target=A-rich 1 37;	GhCOL1_At	upstream
A07	RepeatMasker	similarity	3424475	3424514	.	+	.	Name=Low_complexity;Target=GA-rich 1 42;	GhCOL1_At	upstream
A07	RepeatMasker	similarity	3424613	3424629	.	+	.	Name=Simple_repeat;Target=(T)n 1 17;	GhCOL1_At	upstream
D07	RepeatMasker	similarity	48821478	48821555	.	+	.	Name=Simple_repeat;Target=(AATTA)n 1 71;	GhCOL4_Dt	downstream
D07	RepeatMasker	similarity	48822943	48822989	.	+	.	Name=Simple_repeat;Target=(ATTT)n 1 45;	GhCOL4_Dt	downstream
D07	RepeatMasker	similarity	48824060	48824100	.	+	.	Name=Simple_repeat;Target=(TAACATT)n 1 43;	GhCOL4_Dt	downstream
D07	RepeatMasker	similarity	48824275	48824315	.	+	.	Name=Simple_repeat;Target=(GAAGATT)n 1 38;	GhCOL4_Dt	downstream
D07	RepeatMasker	similarity	48824526	48824563	.	+	.	Name=Simple_repeat;Target=(AATAT)n 1 40;	GhCOL4_Dt	downstream
D07	RepeatMasker	similarity	48824975	48825142	.	-	.	Name=Unspecified;Target=rnd-2_family-14 174 333;	GhCOL4_Dt	downstream
D07	RepeatMasker	similarity	48826830	48827110	.	-	.	Name=Unspecified;Target=rnd-2_family-14 182 445;	GhCOL4_Dt	downstream
D07	RepeatMasker	similarity	48829209	48829236	.	+	.	Name=Simple_repeat;Target=(CAG)n 1 28;	GhCOL4_Dt	downstream
D07	RepeatMasker	similarity	48832713	48832742	.	+	.	Name=Simple_repeat;Target=(A)n 1 30;	GhCOL4_Dt	upstream
D07	RepeatMasker	similarity	48833070	48833139	.	+	.	Name=Low_complexity;Target=A-rich 1 66;	GhCOL4_Dt	upstream
D07	RepeatMasker	similarity	48833077	48833114	.	+	.	Name=Simple_repeat;Target=(TAAAA)n 1 39;	GhCOL4_Dt	upstream
D07	RepeatMasker	similarity	48833078	48833119	.	+	.	Name=Simple_repeat;Target=(AAAAG)n 1 44;	GhCOL4_Dt	upstream
D07	RepeatMasker	similarity	48833366	48833411	.	+	.	Name=Low_complexity;Target=A-rich 1 45;	GhCOL4_Dt	upstream
D07	RepeatMasker	similarity	48833441	48833469	.	+	.	Name=Low_complexity;Target=A-rich 1 27;	GhCOL4_Dt	upstream
D07	RepeatMasker	similarity	48833619	48833665	.	+	.	Name=Simple_repeat;Target=(TATTTT)n 1 49;	GhCOL4_Dt	upstream
D07	RepeatMasker	similarity	48833804	48833830	.	+	.	Name=Simple_repeat;Target=(AAAT)n 1 27;	GhCOL4_Dt	upstream
D07	RepeatMasker	similarity	48835382	48835449	.	+	.	Name=Simple_repeat;Target=(AATAT)n 1 73;	GhCOL4_Dt	upstream
D07	RepeatMasker	similarity	48837771	48837812	.	+	.	Name=Simple_repeat;Target=(TTCC)n 1 40;	GhCOL4_Dt	upstream
A01	RepeatMasker	similarity	92449860	92449942	.	+	.	Name=Simple_repeat;Target=(AACCCTA)n 1 86;	GhCOL6_At	downstream
A01	RepeatMasker	similarity	92449860	92449925	.	+	.	Name=Simple_repeat;Target=(AACCTAA)n 1 65;	GhCOL6_At	downstream
A01	RepeatMasker	similarity	92449926	92449942	.	+	.	Name=Simple_repeat;Target=(AACCCTA)n 1 86;	GhCOL6_At	downstream
A01	RepeatMasker	similarity	92450384	92453906	.	+	.	Name=Unspecified;Target=rnd-2_family-14 52 3541;	GhCOL6_At	downstream
A01	RepeatMasker	similarity	92450642	92450679	.	+	.	Name=Simple_repeat;Target=(ATTTT)n 1 39;	GhCOL6_At	downstream
A01	RepeatMasker	similarity	92450802	92452383	.	-	.	Name=LTR/Copia;Target=ATCopia34_I-int 2239 3806;	GhCOL6_At	downstream
A01	RepeatMasker	similarity	92452586	92453448	.	-	.	Name=LTR/Copia;Target=ATCopia34_I-int 1108 1973;	GhCOL6_At	downstream
A01	RepeatMasker	similarity	92453526	92453866	.	-	.	Name=LTR/Copia;Target=TA1-2_I-int 955 1279;	GhCOL6_At	downstream
A01	RepeatMasker	similarity	92454786	92454985	.	+	.	Name=Unspecified;Target=rnd-2_family-14 44 240;	GhCOL6_At	downstream
A01	RepeatMasker	similarity	92455005	92455050	.	+	.	Name=Simple_repeat;Target=(TTTTA)n 1 48;	GhCOL6_At	downstream
A01	RepeatMasker	similarity	92462105	92462121	.	+	.	Name=Simple_repeat;Target=(TTA)n 1 17;	GhCOL6_At	upstream
A01	RepeatMasker	similarity	92462426	92462468	.	+	.	Name=Simple_repeat;Target=(ATTATGA)n 1 44;	GhCOL6_At	upstream
A01	RepeatMasker	similarity	92462575	92462635	.	+	.	Name=Low_complexity;Target=A-rich 1 60;	GhCOL6_At	upstream
A01	RepeatMasker	similarity	92463349	92463387	.	+	.	Name=Simple_repeat;Target=(TAA)n 1 39;	GhCOL6_At	upstream
A01	RepeatMasker	similarity	92463399	92463478	.	+	.	Name=Low_complexity;Target=GA-rich 1 75;	GhCOL6_At	upstream
A01	RepeatMasker	similarity	92464116	92464145	.	+	.	Name=Simple_repeat;Target=(ATTAA)n 1 27;	GhCOL6_At	upstream
A01	RepeatMasker	similarity	92464588	92464700	.	+	.	Name=Low_complexity;Target=A-rich 1 116;	GhCOL6_At	upstream
A01	RepeatMasker	similarity	92464900	92466136	.	-	.	Name=Unspecified;Target=rnd-2_family-330 7231 8542;	GhCOL6_At	upstream
A01	RepeatMasker	similarity	92466145	92467556	.	-	.	Name=Unspecified;Target=rnd-2_family-330 5782 7181;	GhCOL6_At	upstream
A01	RepeatMasker	similarity	92466189	92466276	.	+	.	Name=Simple_repeat;Target=(TTATT)n 1 86;	GhCOL6_At	upstream
A01	RepeatMasker	similarity	92466712	92466981	.	+	.	Name=LTR/Gypsy;Target=Athila2_I-int 495 763;	GhCOL6_At	upstream
A01	RepeatMasker	similarity	92467588	92467715	.	-	.	Name=Unspecified;Target=rnd-2_family-330 4108 4228;	GhCOL6_At	upstream
A01	RepeatMasker	similarity	92468740	92469927	.	-	.	Name=Unspecified;Target=rnd-2_family-330 2109 3288;	GhCOL6_At	upstream
A01	RepeatMasker	similarity	92469938	92469969	.	+	.	Name=Simple_repeat;Target=(TATTT)n 1 31;	GhCOL6_At	upstream
D13	RepeatMasker	similarity	58217193	58217392	.	+	.	Name=Unspecified;Target=rnd-2_family-188 1 198;	GhCOL21_Dt	downstream
D13	RepeatMasker	similarity	58217896	58217907	.	+	.	Name=Simple_repeat;Target=(TTATT)n 1 71;	GhCOL21_Dt	downstream
D13	RepeatMasker	similarity	58217896	58217944	.	+	.	Name=Simple_repeat;Target=(TTATT)n 1 49;	GhCOL21_Dt	downstream
D13	RepeatMasker	similarity	58217908	58217967	.	+	.	Name=Simple_repeat;Target=(TTTTAAA)n 1 63;	GhCOL21_Dt	downstream
D13	RepeatMasker	similarity	58217908	58217966	.	+	.	Name=Simple_repeat;Target=(TTTTAA)n 1 60;	GhCOL21_Dt	downstream
D13	RepeatMasker	similarity	58218882	58218918	.	+	.	Name=Simple_repeat;Target=(TATAA)n 1 36;	GhCOL21_Dt	downstream
D13	RepeatMasker	similarity	58220476	58220544	.	+	.	Name=Simple_repeat;Target=(ATTA)n 1 65;	GhCOL21_Dt	downstream
D13	RepeatMasker	similarity	58221554	58221619	.	+	.	Name=Low_complexity;Target=A-rich 1 62;	GhCOL21_Dt	downstream
D13	RepeatMasker	similarity	58222082	58222154	.	+	.	Name=Low_complexity;Target=A-rich 1 77;	GhCOL21_Dt	downstream
D13	RepeatMasker	similarity	58222864	58222891	.	+	.	Name=Simple_repeat;Target=(GTG)n 1 28;	GhCOL21_Dt	downstream
D13	RepeatMasker	similarity	58222945	58222979	.	+	.	Name=Low_complexity;Target=A-rich 1 35;	GhCOL21_Dt	downstream
D13	RepeatMasker	similarity	58223792	58223817	.	+	.	Name=Simple_repeat;Target=(ATT)n 1 27;	GhCOL21_Dt	downstream
D13	RepeatMasker	similarity	58224165	58224233	.	+	.	Name=Simple_repeat;Target=(AT)n 1 72;	GhCOL21_Dt	downstream
D13	RepeatMasker	similarity	58224413	58224451	.	+	.	Name=Simple_repeat;Target=(AT)n 1 42;	GhCOL21_Dt	downstream
D13	RepeatMasker	similarity	58224870	58224952	.	+	.	Name=Simple_repeat;Target=(ATATAA)n 1 87;	GhCOL21_Dt	downstream
D13	RepeatMasker	similarity	58225334	58225358	.	+	.	Name=Simple_repeat;Target=(TTTAT)n 1 25;	GhCOL21_Dt	downstream
D13	RepeatMasker	similarity	58225705	58225745	.	+	.	Name=Simple_repeat;Target=(AAT)n 1 41;	GhCOL21_Dt	downstream
D13	RepeatMasker	similarity	58226871	58226908	.	+	.	Name=Simple_repeat;Target=(TGT)n 1 38;	GhCOL21_Dt	gene_region
D13	RepeatMasker	similarity	58229600	58229649	.	+	.	Name=Low_complexity;Target=A-rich 1 52;	GhCOL21_Dt	upstream
D13	RepeatMasker	similarity	58231113	58231153	.	+	.	Name=Simple_repeat;Target=(TAT)n 1 42;	GhCOL21_Dt	upstream
D13	RepeatMasker	similarity	58232061	58232099	.	+	.	Name=Low_complexity;Target=A-rich 1 37;	GhCOL21_Dt	upstream
D13	RepeatMasker	similarity	58234091	58234143	.	+	.	Name=Simple_repeat;Target=(AT)n 1 56;	GhCOL21_Dt	upstream
D13	RepeatMasker	similarity	58234279	58234340	.	+	.	Name=Simple_repeat;Target=(AATTT)n 1 62;	GhCOL21_Dt	upstream
D13	RepeatMasker	similarity	58234355	58234405	.	+	.	Name=Simple_repeat;Target=(CTCGA)n 1 50;	GhCOL21_Dt	upstream
D13	RepeatMasker	similarity	58235918	58236014	.	+	.	Name=Low_complexity;Target=A-rich 1 90;	GhCOL21_Dt	upstream
D13	RepeatMasker	similarity	58238156	58238239	.	+	.	Name=Low_complexity;Target=A-rich 1 80;	GhCOL21_Dt	upstream
D13	RepeatMasker	similarity	54751717	54751735	.	+	.	Name=Simple_repeat;Target=(AT)n 1 19;	GhCOL18_Dt	upstream
D13	RepeatMasker	similarity	54752758	54752804	.	+	.	Name=Simple_repeat;Target=(GAGGTG)n 1 47;	GhCOL18_Dt	upstream
D13	RepeatMasker	similarity	54752758	54752822	.	+	.	Name=Simple_repeat;Target=(GGT)n 1 65;	GhCOL18_Dt	upstream
D13	RepeatMasker	similarity	54752766	54752822	.	+	.	Name=Simple_repeat;Target=(GGT)n 1 57;	GhCOL18_Dt	upstream
D13	RepeatMasker	similarity	54753685	54753706	.	+	.	Name=Simple_repeat;Target=(T)n 1 22;	GhCOL18_Dt	upstream
D13	RepeatMasker	similarity	54754980	54755019	.	+	.	Name=Low_complexity;Target=A-rich 1 38;	GhCOL18_Dt	upstream
D13	RepeatMasker	similarity	54762462	54762490	.	+	.	Name=Simple_repeat;Target=(AAGTCG)n 1 31;	GhCOL18_Dt	gene_region
D13	RepeatMasker	similarity	54762599	54762625	.	+	.	Name=Simple_repeat;Target=(TTCTT)n 1 27;	GhCOL18_Dt	downstream
D13	RepeatMasker	similarity	54762968	54762997	.	+	.	Name=Simple_repeat;Target=(AATAA)n 1 29;	GhCOL18_Dt	downstream
D13	RepeatMasker	similarity	54764352	54764393	.	+	.	Name=Simple_repeat;Target=(TATTAA)n 1 40;	GhCOL18_Dt	downstream
D13	RepeatMasker	similarity	54766181	54766209	.	+	.	Name=Simple_repeat;Target=(T)n 1 29;	GhCOL18_Dt	downstream
D13	RepeatMasker	similarity	54770472	54770564	.	+	.	Name=Simple_repeat;Target=(AT)n 1 98;	GhCOL18_Dt	downstream
D13	RepeatMasker	similarity	54771187	54771210	.	+	.	Name=Simple_repeat;Target=(TAAA)n 1 24;	GhCOL18_Dt	downstream
D13	RepeatMasker	similarity	54772335	54772352	.	+	.	Name=Simple_repeat;Target=(AT)n 1 18;	GhCOL18_Dt	downstream
A13	RepeatMasker	similarity	74635615	74635670	.	+	.	Name=Simple_repeat;Target=(GAGGTG)n 1 56;	GhCOL18_At	upstream
A13	RepeatMasker	similarity	74638152	74638202	.	+	.	Name=Simple_repeat;Target=(TAA)n 1 50;	GhCOL18_At	upstream
A13	RepeatMasker	similarity	74639491	74639529	.	+	.	Name=Simple_repeat;Target=(AATTATA)n 1 37;	GhCOL18_At	upstream
A13	RepeatMasker	similarity	74643828	74643876	.	+	.	Name=Low_complexity;Target=A-rich 1 47;	GhCOL18_At	upstream
A13	RepeatMasker	similarity	74645435	74645463	.	+	.	Name=Simple_repeat;Target=(AAGTCG)n 1 31;	GhCOL18_At	gene_region
A13	RepeatMasker	similarity	74645572	74645599	.	+	.	Name=Simple_repeat;Target=(T)n 1 28;	GhCOL18_At	downstream
A13	RepeatMasker	similarity	74645941	74645970	.	+	.	Name=Simple_repeat;Target=(AATAA)n 1 29;	GhCOL18_At	downstream
A13	RepeatMasker	similarity	74646422	74646445	.	+	.	Name=Simple_repeat;Target=(A)n 1 24;	GhCOL18_At	downstream
A13	RepeatMasker	similarity	74646743	74646780	.	+	.	Name=Low_complexity;Target=A-rich 1 36;	GhCOL18_At	downstream
A13	RepeatMasker	similarity	74646998	74647056	.	+	.	Name=Simple_repeat;Target=(AATTA)n 1 62;	GhCOL18_At	downstream
A13	RepeatMasker	similarity	74647313	74647379	.	+	.	Name=Simple_repeat;Target=(TATTAA)n 1 66;	GhCOL18_At	downstream
A13	RepeatMasker	similarity	74647753	74647833	.	+	.	Name=Simple_repeat;Target=(TAATT)n 1 81;	GhCOL18_At	downstream
A13	RepeatMasker	similarity	74649542	74649572	.	+	.	Name=Simple_repeat;Target=(T)n 1 31;	GhCOL18_At	downstream
A13	RepeatMasker	similarity	74653593	74653673	.	+	.	Name=Simple_repeat;Target=(AT)n 1 81;	GhCOL18_At	downstream
A13	RepeatMasker	similarity	74653660	74653773	.	+	.	Name=Simple_repeat;Target=(ATTTA)n 1 121;	GhCOL18_At	downstream
A13	RepeatMasker	similarity	74653925	74653945	.	+	.	Name=Simple_repeat;Target=(T)n 1 21;	GhCOL18_At	downstream
A13	RepeatMasker	similarity	74654281	74654312	.	-	.	Name=DNA/hAT-Charlie;Target=hAT-N4_ALy 702 733;	GhCOL18_At	downstream
A13	RepeatMasker	similarity	74654282	74654310	.	+	.	Name=Simple_repeat;Target=(TCA)n 1 29;	GhCOL18_At	downstream
A13	RepeatMasker	similarity	74654422	74654445	.	+	.	Name=Simple_repeat;Target=(TAAA)n 1 24;	GhCOL18_At	downstream
A13	RepeatMasker	similarity	74655345	74655415	.	+	.	Name=Simple_repeat;Target=(AAC)n 1 75;	GhCOL18_At	downstream
D08	RepeatMasker	similarity	42361458	42361492	.	+	.	Name=Simple_repeat;Target=(TATTT)n 1 32;	GhCOL12_Dt	downstream
D08	RepeatMasker	similarity	42362763	42362779	.	+	.	Name=Simple_repeat;Target=(AG)n 1 17;	GhCOL12_Dt	downstream
D08	RepeatMasker	similarity	42363128	42363170	.	+	.	Name=Simple_repeat;Target=(AATTTACA)n 1 44;	GhCOL12_Dt	downstream
D08	RepeatMasker	similarity	42364122	42364140	.	+	.	Name=Simple_repeat;Target=(TAT)n 1 19;	GhCOL12_Dt	downstream
D08	RepeatMasker	similarity	42366657	42366680	.	+	.	Name=Simple_repeat;Target=(TTA)n 1 23;	GhCOL12_Dt	downstream
D08	RepeatMasker	similarity	42367172	42367201	.	+	.	Name=Simple_repeat;Target=(ATTTT)n 1 29;	GhCOL12_Dt	downstream
D08	RepeatMasker	similarity	42367812	42367841	.	+	.	Name=Simple_repeat;Target=(TTTG)n 1 31;	GhCOL12_Dt	downstream
D08	RepeatMasker	similarity	42370932	42370975	.	+	.	Name=Simple_repeat;Target=(ATTTTA)n 1 45;	GhCOL12_Dt	downstream
D08	RepeatMasker	similarity	42374025	42374519	.	-	.	Name=LTR/Copia;Target=ATCopia46_I-int 3715 4212;	GhCOL12_Dt	gene_region
D08	RepeatMasker	similarity	42374184	42374623	.	-	.	Name=LTR/Copia;Target=ATCopia2I 3821 4263;	GhCOL12_Dt	gene_region
D08	RepeatMasker	similarity	42374714	42375420	.	-	.	Name=LTR/Copia;Target=ATCopia46_I-int 2842 3493;	GhCOL12_Dt	gene_region
D08	RepeatMasker	similarity	42375910	42376665	.	-	.	Name=LTR/Copia;Target=ATCopia46_I-int 1521 2276;	GhCOL12_Dt	gene_region
D08	RepeatMasker	similarity	42382281	42382681	.	+	.	Name=LINE/L1;Target=ATLINE1_6 2948 3306;	GhCOL12_Dt	gene_region
D08	RepeatMasker	similarity	42385125	42385185	.	+	.	Name=Simple_repeat;Target=(TTTTTG)n 1 59;	GhCOL12_Dt	gene_region
D08	RepeatMasker	similarity	42386381	42386412	.	+	.	Name=Simple_repeat;Target=(TATA)n 1 32;	GhCOL12_Dt	gene_region
D08	RepeatMasker	similarity	42387215	42387244	.	+	.	Name=Simple_repeat;Target=(TATAAA)n 1 31;	GhCOL12_Dt	gene_region
D08	RepeatMasker	similarity	42389863	42389901	.	+	.	Name=Low_complexity;Target=A-rich 1 41;	GhCOL12_Dt	upstream
D08	RepeatMasker	similarity	42392095	42392129	.	+	.	Name=Simple_repeat;Target=(AAT)n 1 35;	GhCOL12_Dt	upstream
D08	RepeatMasker	similarity	42392269	42392317	.	+	.	Name=Simple_repeat;Target=(TCTTTT)n 1 50;	GhCOL12_Dt	upstream
D08	RepeatMasker	similarity	42392269	42392316	.	+	.	Name=Simple_repeat;Target=(TTTCTGT)n 1 51;	GhCOL12_Dt	upstream
D08	RepeatMasker	similarity	42392287	42392317	.	+	.	Name=Simple_repeat;Target=(TCTTTT)n 1 32;	GhCOL12_Dt	upstream
D08	RepeatMasker	similarity	42392543	42392565	.	+	.	Name=Simple_repeat;Target=(GA)n 1 23;	GhCOL12_Dt	upstream
D08	RepeatMasker	similarity	42393187	42393272	.	+	.	Name=Unspecified;Target=rnd-2_family-106 66 150;	GhCOL12_Dt	upstream
D08	RepeatMasker	similarity	42395899	42395979	.	+	.	Name=Simple_repeat;Target=(TAAAAAA)n 1 78;	GhCOL12_Dt	upstream
D08	RepeatMasker	similarity	42395899	42396002	.	+	.	Name=Simple_repeat;Target=(AAGTTAA)n 1 100;	GhCOL12_Dt	upstream
D08	RepeatMasker	similarity	42395911	42396002	.	+	.	Name=Simple_repeat;Target=(AAGTTAA)n 1 89;	GhCOL12_Dt	upstream
D13	RepeatMasker	similarity	8762562	8762575	.	+	.	Name=Simple_repeat;Target=(ATT)n 1 15;	GhCOL20_Dt	upstream
D13	RepeatMasker	similarity	8762576	8762604	.	+	.	Name=Simple_repeat;Target=(TAC)n 1 29;	GhCOL20_Dt	upstream
D13	RepeatMasker	similarity	8762605	8762633	.	+	.	Name=Simple_repeat;Target=(ATT)n 1 30;	GhCOL20_Dt	upstream
D13	RepeatMasker	similarity	8762668	8762696	.	+	.	Name=Simple_repeat;Target=(ATGAA)n 1 29;	GhCOL20_Dt	upstream
D13	RepeatMasker	similarity	8762735	8762757	.	+	.	Name=Simple_repeat;Target=(AAC)n 1 23;	GhCOL20_Dt	upstream
D13	RepeatMasker	similarity	8763936	8763961	.	+	.	Name=Simple_repeat;Target=(ATC)n 1 26;	GhCOL20_Dt	upstream
D13	RepeatMasker	similarity	8764587	8764618	.	+	.	Name=Simple_repeat;Target=(AAT)n 1 32;	GhCOL20_Dt	upstream
D13	RepeatMasker	similarity	8766087	8766142	.	+	.	Name=Simple_repeat;Target=(TTCA)n 1 56;	GhCOL20_Dt	upstream
D13	RepeatMasker	similarity	8766087	8766140	.	+	.	Name=Simple_repeat;Target=(TTCA)n 1 54;	GhCOL20_Dt	upstream
D13	RepeatMasker	similarity	8766861	8766917	.	+	.	Name=Low_complexity;Target=A-rich 1 53;	GhCOL20_Dt	upstream
D13	RepeatMasker	similarity	8767585	8767684	.	+	.	Name=Unspecified;Target=rnd-2_family-14 3377 3476;	GhCOL20_Dt	upstream
D13	RepeatMasker	similarity	8769736	8769780	.	-	.	Name=Unspecified;Target=rnd-2_family-20 68 112;	GhCOL20_Dt	upstream
D13	RepeatMasker	similarity	8770210	8770269	.	+	.	Name=Simple_repeat;Target=(AATTT)n 1 60;	GhCOL20_Dt	upstream
D13	RepeatMasker	similarity	8770501	8770827	.	-	.	Name=Unspecified;Target=rnd-2_family-20 6295 6621;	GhCOL20_Dt	upstream
D13	RepeatMasker	similarity	8770923	8771045	.	-	.	Name=Unspecified;Target=rnd-2_family-20 6257 6379;	GhCOL20_Dt	upstream
D13	RepeatMasker	similarity	8773863	8773912	.	+	.	Name=Low_complexity;Target=A-rich 1 51;	GhCOL20_Dt	gene_region
D13	RepeatMasker	similarity	8774263	8774335	.	+	.	Name=Low_complexity;Target=A-rich 1 68;	GhCOL20_Dt	gene_region
D13	RepeatMasker	similarity	8776550	8776590	.	+	.	Name=Simple_repeat;Target=(AT)n 1 42;	GhCOL20_Dt	gene_region
D13	RepeatMasker	similarity	8780234	8780295	.	+	.	Name=Simple_repeat;Target=(AAAAT)n 1 64;	GhCOL20_Dt	downstream
D13	RepeatMasker	similarity	8780234	8780263	.	+	.	Name=Low_complexity;Target=A-rich 1 63;	GhCOL20_Dt	downstream
D13	RepeatMasker	similarity	8780264	8780294	.	+	.	Name=Simple_repeat;Target=(TAAA)n 1 28;	GhCOL20_Dt	downstream
D13	RepeatMasker	similarity	8781528	8781565	.	+	.	Name=Simple_repeat;Target=(ATATT)n 1 40;	GhCOL20_Dt	downstream
D13	RepeatMasker	similarity	8781528	8781564	.	+	.	Name=Simple_repeat;Target=(AT)n 1 42;	GhCOL20_Dt	downstream
D13	RepeatMasker	similarity	8785252	8785316	.	+	.	Name=Low_complexity;Target=GA-rich 1 65;	GhCOL20_Dt	downstream
D13	RepeatMasker	similarity	8785392	8785485	.	+	.	Name=Low_complexity;Target=A-rich 1 91;	GhCOL20_Dt	downstream
D13	RepeatMasker	similarity	8785392	8785458	.	+	.	Name=Simple_repeat;Target=(AAATGGA)n 1 65;	GhCOL20_Dt	downstream
D13	RepeatMasker	similarity	8785436	8785485	.	+	.	Name=Simple_repeat;Target=(AAAACAA)n 1 49;	GhCOL20_Dt	downstream
D13	RepeatMasker	similarity	8787617	8787680	.	+	.	Name=Simple_repeat;Target=(CTT)n 1 64;	GhCOL20_Dt	downstream
A08	RepeatMasker	similarity	45361616	45361889	.	+	.	Name=Unspecified;Target=rnd-2_family-20 6367 6643;	GhCOL11_At	upstream
A08	RepeatMasker	similarity	45363090	45363264	.	-	.	Name=Unspecified;Target=rnd-2_family-20 8383 8547;	GhCOL11_At	upstream
A08	RepeatMasker	similarity	45364233	45364288	.	+	.	Name=Low_complexity;Target=A-rich 1 55;	GhCOL11_At	upstream
A08	RepeatMasker	similarity	45365130	45365372	.	+	.	Name=Unspecified;Target=rnd-2_family-20 6184 6428;	GhCOL11_At	upstream
A08	RepeatMasker	similarity	45365419	45365773	.	+	.	Name=Unspecified;Target=rnd-2_family-20 6295 6649;	GhCOL11_At	upstream
A08	RepeatMasker	similarity	45367161	45367194	.	+	.	Name=Simple_repeat;Target=(TTTTA)n 1 35;	GhCOL11_At	upstream
A08	RepeatMasker	similarity	45367364	45367534	.	+	.	Name=Unspecified;Target=rnd-2_family-20 8383 8547;	GhCOL11_At	upstream
A08	RepeatMasker	similarity	45367564	45367698	.	+	.	Name=Unspecified;Target=rnd-2_family-330 8391 8524;	GhCOL11_At	upstream
A08	RepeatMasker	similarity	45368064	45368146	.	+	.	Name=Low_complexity;Target=GA-rich 1 87;	GhCOL11_At	upstream
A08	RepeatMasker	similarity	45371439	45371493	.	+	.	Name=Low_complexity;Target=A-rich 1 53;	GhCOL11_At	downstream
A08	RepeatMasker	similarity	45373376	45373461	.	-	.	Name=Unspecified;Target=rnd-2_family-20 8461 8547;	GhCOL11_At	downstream
A08	RepeatMasker	similarity	45373444	45373485	.	+	.	Name=Simple_repeat;Target=(ATTAT)n 1 41;	GhCOL11_At	downstream
A08	RepeatMasker	similarity	45379248	45379414	.	+	.	Name=Unspecified;Target=rnd-2_family-20 6286 6452;	GhCOL11_At	downstream
D12	RepeatMasker	similarity	9953180	9953240	.	-	.	Name=LTR/Gypsy;Target=Athila_I-int 7352 7412;	GhCOL16_Dt	upstream
D12	RepeatMasker	similarity	9953538	9953667	.	+	.	Name=Unspecified;Target=rnd-2_family-106 1805 1935;	GhCOL16_Dt	upstream
D12	RepeatMasker	similarity	9954103	9954272	.	+	.	Name=Unspecified;Target=rnd-2_family-106 2308 2472;	GhCOL16_Dt	upstream
D12	RepeatMasker	similarity	9954332	9954507	.	-	.	Name=Unspecified;Target=rnd-2_family-20 8383 8548;	GhCOL16_Dt	upstream
D12	RepeatMasker	similarity	9955795	9956150	.	-	.	Name=Unspecified;Target=rnd-2_family-20 6297 6653;	GhCOL16_Dt	upstream
D12	RepeatMasker	similarity	9956236	9956362	.	-	.	Name=Unspecified;Target=rnd-2_family-20 6265 6391;	GhCOL16_Dt	upstream
D12	RepeatMasker	similarity	9957753	9957928	.	+	.	Name=Unspecified;Target=rnd-2_family-20 8383 8547;	GhCOL16_Dt	upstream
D12	RepeatMasker	similarity	9958345	9958423	.	+	.	Name=Simple_repeat;Target=(AATTGA)n 1 76;	GhCOL16_Dt	upstream
D12	RepeatMasker	similarity	9958345	9958406	.	+	.	Name=Simple_repeat;Target=(GAATT)n 1 53;	GhCOL16_Dt	upstream
D12	RepeatMasker	similarity	9958346	9958423	.	+	.	Name=Simple_repeat;Target=(AATTGA)n 1 76;	GhCOL16_Dt	upstream
D12	RepeatMasker	similarity	9958426	9958576	.	+	.	Name=Unspecified;Target=rnd-2_family-20 6248 6399;	GhCOL16_Dt	upstream
D12	RepeatMasker	similarity	9958653	9959000	.	+	.	Name=Unspecified;Target=rnd-2_family-20 6295 6642;	GhCOL16_Dt	upstream
D12	RepeatMasker	similarity	9959170	9959209	.	+	.	Name=Simple_repeat;Target=(TTATAG)n 1 38;	GhCOL16_Dt	upstream
D12	RepeatMasker	similarity	9959194	9959228	.	+	.	Name=Simple_repeat;Target=(AGTTAA)n 1 34;	GhCOL16_Dt	upstream
D12	RepeatMasker	similarity	9959729	9959900	.	+	.	Name=Simple_repeat;Target=(AATTG)n 1 179;	GhCOL16_Dt	upstream
D12	RepeatMasker	similarity	9959729	9959915	.	+	.	Name=Simple_repeat;Target=(ATTGA)n 1 179;	GhCOL16_Dt	upstream
D12	RepeatMasker	similarity	9960111	9960181	.	+	.	Name=Unspecified;Target=rnd-2_family-20 8326 8395;	GhCOL16_Dt	upstream
D12	RepeatMasker	similarity	9962069	9962100	.	+	.	Name=Simple_repeat;Target=(AACAA)n 1 32;	GhCOL16_Dt	upstream
D12	RepeatMasker	similarity	9962806	9962822	.	+	.	Name=Simple_repeat;Target=(A)n 1 17;	GhCOL16_Dt	upstream
D12	RepeatMasker	similarity	9963764	9963787	.	+	.	Name=Simple_repeat;Target=(CAG)n 1 24;	GhCOL16_Dt	gene_region
D12	RepeatMasker	similarity	9967189	9967329	.	-	.	Name=Unspecified;Target=rnd-2_family-20 8377 8511;	GhCOL16_Dt	downstream
D12	RepeatMasker	similarity	9971182	9971228	.	+	.	Name=Simple_repeat;Target=(AAT)n 1 47;	GhCOL16_Dt	downstream
D12	RepeatMasker	similarity	9971449	9971493	.	+	.	Name=Simple_repeat;Target=(AAGGTT)n 1 44;	GhCOL16_Dt	downstream
A07	RepeatMasker	similarity	13782567	13782675	.	+	.	Name=Low_complexity;Target=A-rich 1 106;	GhCOL2_At	downstream
A07	RepeatMasker	similarity	13782826	13782851	.	+	.	Name=Simple_repeat;Target=(CAAA)n 1 25;	GhCOL2_At	downstream
A07	RepeatMasker	similarity	13787947	13787986	.	+	.	Name=Low_complexity;Target=A-rich 1 38;	GhCOL2_At	downstream
A07	RepeatMasker	similarity	13789462	13789499	.	+	.	Name=Simple_repeat;Target=(ATATT)n 1 41;	GhCOL2_At	downstream
A07	RepeatMasker	similarity	13789470	13789499	.	+	.	Name=Simple_repeat;Target=(ATATT)n 1 33;	GhCOL2_At	downstream
A07	RepeatMasker	similarity	13790384	13790682	.	+	.	Name=Unspecified;Target=rnd-2_family-188 31 371;	GhCOL2_At	downstream
A07	RepeatMasker	similarity	13791058	13791083	.	+	.	Name=Simple_repeat;Target=(TATG)n 1 25;	GhCOL2_At	downstream
A07	RepeatMasker	similarity	13793997	13794133	.	-	.	Name=Unspecified;Target=rnd-2_family-188 237 375;	GhCOL2_At	upstream
A07	RepeatMasker	similarity	13794131	13794223	.	+	.	Name=Unspecified;Target=rnd-2_family-188 268 375;	GhCOL2_At	upstream
A07	RepeatMasker	similarity	13794737	13794837	.	+	.	Name=Low_complexity;Target=A-rich 1 98;	GhCOL2_At	upstream
A07	RepeatMasker	similarity	13795252	13795304	.	+	.	Name=Simple_repeat;Target=(ATTT)n 1 53;	GhCOL2_At	upstream
A07	RepeatMasker	similarity	13795828	13795853	.	+	.	Name=Simple_repeat;Target=(AATA)n 1 26;	GhCOL2_At	upstream
A07	RepeatMasker	similarity	13796043	13796076	.	+	.	Name=Simple_repeat;Target=(AGGTAA)n 1 35;	GhCOL2_At	upstream
A07	RepeatMasker	similarity	13796086	13796125	.	+	.	Name=Simple_repeat;Target=(TAT)n 1 39;	GhCOL2_At	upstream
A07	RepeatMasker	similarity	13797791	13797852	.	+	.	Name=Low_complexity;Target=A-rich 1 60;	GhCOL2_At	upstream
A07	RepeatMasker	similarity	13799117	13799171	.	+	.	Name=Simple_repeat;Target=(AATTTA)n 1 53;	GhCOL2_At	upstream
A07	RepeatMasker	similarity	13799538	13799590	.	+	.	Name=Simple_repeat;Target=(ATCAA)n 1 51;	GhCOL2_At	upstream
A07	RepeatMasker	similarity	13799538	13799553	.	+	.	Name=Simple_repeat;Target=(ATCAA)n 1 49;	GhCOL2_At	upstream
A07	RepeatMasker	similarity	13799540	13799593	.	+	.	Name=Simple_repeat;Target=(AAAATCA)n 1 54;	GhCOL2_At	upstream
A07	RepeatMasker	similarity	13799554	13799589	.	+	.	Name=Low_complexity;Target=A-rich 1 35;	GhCOL2_At	upstream
A07	RepeatMasker	similarity	13799905	13799948	.	+	.	Name=Low_complexity;Target=A-rich 1 44;	GhCOL2_At	upstream
A07	RepeatMasker	similarity	13801724	13801761	.	+	.	Name=Simple_repeat;Target=(TTAAGC)n 1 38;	GhCOL2_At	upstream
A07	RepeatMasker	similarity	13802775	13802843	.	+	.	Name=Simple_repeat;Target=(TTTATTA)n 1 73;	GhCOL2_At	upstream
D08	RepeatMasker	similarity	19525847	19526228	.	-	.	Name=Unspecified;Target=rnd-2_family-20 8488 8866;	GhCOL10_Dt	upstream
D08	RepeatMasker	similarity	19527689	19527751	.	+	.	Name=Simple_repeat;Target=(AGTA)n 1 65;	GhCOL10_Dt	upstream
D08	RepeatMasker	similarity	19528137	19528335	.	+	.	Name=Unspecified;Target=rnd-2_family-20 6262 6457;	GhCOL10_Dt	upstream
D08	RepeatMasker	similarity	19528354	19528700	.	+	.	Name=Unspecified;Target=rnd-2_family-20 6295 6642;	GhCOL10_Dt	upstream
D08	RepeatMasker	similarity	19529457	19529651	.	+	.	Name=Unspecified;Target=rnd-2_family-330 4872 5066;	GhCOL10_Dt	upstream
D08	RepeatMasker	similarity	19529465	19529643	.	-	.	Name=LTR/Gypsy;Target=Athila0_I-int 2314 2497;	GhCOL10_Dt	upstream
D08	RepeatMasker	similarity	19529645	19530666	.	+	.	Name=Unspecified;Target=rnd-2_family-330 5016 6048;	GhCOL10_Dt	upstream
D08	RepeatMasker	similarity	19530668	19531408	.	+	.	Name=Unspecified;Target=rnd-2_family-330 6092 6832;	GhCOL10_Dt	upstream
D08	RepeatMasker	similarity	19531433	19531586	.	-	.	Name=Unspecified;Target=rnd-2_family-20 8377 8522;	GhCOL10_Dt	upstream
D08	RepeatMasker	similarity	19531738	19531762	.	+	.	Name=Simple_repeat;Target=(TAAA)n 1 25;	GhCOL10_Dt	upstream
D08	RepeatMasker	similarity	19532279	19532322	.	+	.	Name=Simple_repeat;Target=(AATTG)n 1 44;	GhCOL10_Dt	upstream
D08	RepeatMasker	similarity	19535034	19535088	.	+	.	Name=Low_complexity;Target=GA-rich 1 55;	GhCOL10_Dt	upstream
D08	RepeatMasker	similarity	19537346	19537367	.	+	.	Name=Simple_repeat;Target=(T)n 1 22;	GhCOL10_Dt	downstream
D08	RepeatMasker	similarity	19539107	19539172	.	+	.	Name=Simple_repeat;Target=(AT)n 1 70;	GhCOL10_Dt	downstream
D08	RepeatMasker	similarity	19539920	19539989	.	+	.	Name=Simple_repeat;Target=(TATATAA)n 1 72;	GhCOL10_Dt	downstream
D08	RepeatMasker	similarity	19539925	19539968	.	+	.	Name=Simple_repeat;Target=(TA)n 1 43;	GhCOL10_Dt	downstream
D08	RepeatMasker	similarity	19539969	19539989	.	+	.	Name=Simple_repeat;Target=(TATATAA)n 6 72;	GhCOL10_Dt	downstream
D08	RepeatMasker	similarity	19540413	19540444	.	+	.	Name=Low_complexity;Target=A-rich 1 32;	GhCOL10_Dt	downstream
D08	RepeatMasker	similarity	19542651	19543607	.	+	.	Name=Unspecified;Target=rnd-2_family-330 7232 8186;	GhCOL10_Dt	downstream
D08	RepeatMasker	similarity	19543627	19543761	.	-	.	Name=LTR/Copia;Target=ATCopia96_I-int 3087 3295;	GhCOL10_Dt	downstream
D08	RepeatMasker	similarity	19545531	19546115	.	+	.	Name=LTR/Copia;Target=Copia-74_ALY-I 4871 5465;	GhCOL10_Dt	downstream
D08	RepeatMasker	similarity	19546155	19546258	.	+	.	Name=LTR/Copia;Target=Copia-74_ALY-LTR 78 172;	GhCOL10_Dt	downstream
D08	RepeatMasker	similarity	19546447	19546503	.	+	.	Name=Simple_repeat;Target=(AATTAT)n 1 60;	GhCOL10_Dt	downstream
A08	RepeatMasker	similarity	1919930	1919972	.	+	.	Name=Simple_repeat;Target=(TTTTTTC)n 1 40;	GhCOL8_At	downstream
A08	RepeatMasker	similarity	1920224	1920249	.	+	.	Name=Simple_repeat;Target=(TTTAT)n 1 28;	GhCOL8_At	downstream
A08	RepeatMasker	similarity	1921963	1921995	.	+	.	Name=Simple_repeat;Target=(TATTTT)n 1 33;	GhCOL8_At	downstream
A08	RepeatMasker	similarity	1922182	1922215	.	+	.	Name=Simple_repeat;Target=(AATTAT)n 1 35;	GhCOL8_At	downstream
A08	RepeatMasker	similarity	1923236	1923287	.	+	.	Name=Simple_repeat;Target=(AATT)n 1 50;	GhCOL8_At	downstream
A08	RepeatMasker	similarity	1923841	1923918	.	+	.	Name=Simple_repeat;Target=(ATTATT)n 1 82;	GhCOL8_At	downstream
A08	RepeatMasker	similarity	1924335	1924367	.	+	.	Name=Simple_repeat;Target=(AGCATG)n 1 33;	GhCOL8_At	downstream
A08	RepeatMasker	similarity	1926691	1926724	.	+	.	Name=Simple_repeat;Target=(AT)n 1 35;	GhCOL8_At	downstream
A08	RepeatMasker	similarity	1928713	1928776	.	+	.	Name=Simple_repeat;Target=(ATATAAT)n 1 66;	GhCOL8_At	downstream
A08	RepeatMasker	similarity	1929627	1929648	.	+	.	Name=Simple_repeat;Target=(T)n 1 22;	GhCOL8_At	downstream
A08	RepeatMasker	similarity	1933988	1934017	.	+	.	Name=Simple_repeat;Target=(ATAA)n 1 30;	GhCOL8_At	upstream
A08	RepeatMasker	similarity	1935333	1935381	.	+	.	Name=Low_complexity;Target=A-rich 1 50;	GhCOL8_At	upstream
A08	RepeatMasker	similarity	1936167	1936203	.	+	.	Name=Simple_repeat;Target=(TTA)n 1 38;	GhCOL8_At	upstream
A08	RepeatMasker	similarity	1936255	1936307	.	+	.	Name=Low_complexity;Target=A-rich 1 53;	GhCOL8_At	upstream
A08	RepeatMasker	similarity	1936747	1936792	.	+	.	Name=Low_complexity;Target=A-rich 1 47;	GhCOL8_At	upstream
A08	RepeatMasker	similarity	1937232	1937287	.	+	.	Name=Simple_repeat;Target=(TTTATAT)n 1 53;	GhCOL8_At	upstream
A08	RepeatMasker	similarity	1937764	1937817	.	+	.	Name=Simple_repeat;Target=(ATAT)n 1 54;	GhCOL8_At	upstream
A08	RepeatMasker	similarity	1938007	1938052	.	+	.	Name=Low_complexity;Target=A-rich 1 45;	GhCOL8_At	upstream
A08	RepeatMasker	similarity	1938693	1938749	.	+	.	Name=Simple_repeat;Target=(ACATAC)n 1 61;	GhCOL8_At	upstream
D08	RepeatMasker	similarity	6086806	6086926	.	+	.	Name=Low_complexity;Target=A-rich 1 118;	GhCOL9_Dt	upstream
D08	RepeatMasker	similarity	6087328	6087335	.	+	.	Name=Simple_repeat;Target=(AATTT)n 1 59;	GhCOL9_Dt	upstream
D08	RepeatMasker	similarity	6087328	6087387	.	+	.	Name=Simple_repeat;Target=(AATTT)n 1 60;	GhCOL9_Dt	upstream
D08	RepeatMasker	similarity	6087334	6087388	.	+	.	Name=Simple_repeat;Target=(ATTTTA)n 1 53;	GhCOL9_Dt	upstream
D08	RepeatMasker	similarity	6087336	6087386	.	+	.	Name=Simple_repeat;Target=(ATTA)n 1 55;	GhCOL9_Dt	upstream
D08	RepeatMasker	similarity	6087535	6088612	.	-	.	Name=Unspecified;Target=rnd-2_family-9 738 1797;	GhCOL9_Dt	upstream
D08	RepeatMasker	similarity	6090241	6090266	.	+	.	Name=Simple_repeat;Target=(AATA)n 1 26;	GhCOL9_Dt	upstream
D08	RepeatMasker	similarity	6092930	6092947	.	+	.	Name=Simple_repeat;Target=(TA)n 1 18;	GhCOL9_Dt	upstream
D08	RepeatMasker	similarity	6093323	6093371	.	+	.	Name=Simple_repeat;Target=(TGATA)n 1 54;	GhCOL9_Dt	upstream
D08	RepeatMasker	similarity	6099538	6099573	.	+	.	Name=Simple_repeat;Target=(T)n 1 36;	GhCOL9_Dt	gene_region
D08	RepeatMasker	similarity	6103491	6103773	.	-	.	Name=DNA/PIF-Harbinger;Target=Harbinger 4035 4319;	GhCOL9_Dt	gene_region
D08	RepeatMasker	similarity	6105597	6105648	.	+	.	Name=Simple_repeat;Target=(TGTTAAT)n 1 50;	GhCOL9_Dt	gene_region
D08	RepeatMasker	similarity	6107837	6107896	.	+	.	Name=Low_complexity;Target=A-rich 1 60;	GhCOL9_Dt	gene_region
D08	RepeatMasker	similarity	6107837	6107883	.	+	.	Name=Simple_repeat;Target=(A)n 1 47;	GhCOL9_Dt	gene_region
D08	RepeatMasker	similarity	6107838	6107896	.	+	.	Name=Simple_repeat;Target=(AAAAT)n 1 60;	GhCOL9_Dt	gene_region
D08	RepeatMasker	similarity	6108088	6108155	.	+	.	Name=Simple_repeat;Target=(ATTTG)n 1 70;	GhCOL9_Dt	gene_region
D08	RepeatMasker	similarity	6112881	6112906	.	+	.	Name=Simple_repeat;Target=(GAG)n 1 26;	GhCOL9_Dt	gene_region
D08	RepeatMasker	similarity	6114425	6114449	.	+	.	Name=Simple_repeat;Target=(AAAT)n 1 24;	GhCOL9_Dt	gene_region
D08	RepeatMasker	similarity	6114756	6114921	.	-	.	Name=Unspecified;Target=rnd-2_family-20 8383 8547;	GhCOL9_Dt	gene_region
D08	RepeatMasker	similarity	6115084	6115122	.	+	.	Name=Low_complexity;Target=A-rich 1 38;	GhCOL9_Dt	gene_region
D08	RepeatMasker	similarity	6117959	6117987	.	+	.	Name=Simple_repeat;Target=(TA)n 1 29;	GhCOL9_Dt	gene_region
D08	RepeatMasker	similarity	6118066	6118411	.	-	.	Name=Unspecified;Target=rnd-2_family-20 6295 6642;	GhCOL9_Dt	gene_region
D08	RepeatMasker	similarity	6118494	6118610	.	-	.	Name=Unspecified;Target=rnd-2_family-20 6278 6392;	GhCOL9_Dt	gene_region
D08	RepeatMasker	similarity	6118890	6118954	.	+	.	Name=Simple_repeat;Target=(TTCTC)n 1 64;	GhCOL9_Dt	gene_region
D08	RepeatMasker	similarity	6118964	6119061	.	-	.	Name=Unspecified;Target=rnd-2_family-9 690 786;	GhCOL9_Dt	gene_region
D08	RepeatMasker	similarity	6119189	6119231	.	+	.	Name=Simple_repeat;Target=(TTTGA)n 1 40;	GhCOL9_Dt	gene_region
D08	RepeatMasker	similarity	6119694	6119717	.	+	.	Name=Simple_repeat;Target=(GTAT)n 1 26;	GhCOL9_Dt	gene_region
D08	RepeatMasker	similarity	6120056	6120082	.	+	.	Name=Low_complexity;Target=GA-rich 1 27;	GhCOL9_Dt	gene_region
D08	RepeatMasker	similarity	6120236	6120341	.	+	.	Name=Simple_repeat;Target=(ATTTTG)n 1 102;	GhCOL9_Dt	gene_region
D08	RepeatMasker	similarity	6120640	6120690	.	+	.	Name=Simple_repeat;Target=(TTTCT)n 1 50;	GhCOL9_Dt	gene_region
D08	RepeatMasker	similarity	6124835	6124892	.	+	.	Name=Simple_repeat;Target=(TTTGTA)n 1 61;	GhCOL9_Dt	downstream
D08	RepeatMasker	similarity	6125628	6125686	.	+	.	Name=Low_complexity;Target=A-rich 1 56;	GhCOL9_Dt	downstream
D08	RepeatMasker	similarity	6126952	6127026	.	+	.	Name=Simple_repeat;Target=(TTAT)n 1 72;	GhCOL9_Dt	downstream
D08	RepeatMasker	similarity	6126957	6127023	.	+	.	Name=Simple_repeat;Target=(TTATTT)n 1 68;	GhCOL9_Dt	downstream
D08	RepeatMasker	similarity	6128306	6128399	.	+	.	Name=Low_complexity;Target=A-rich 1 91;	GhCOL9_Dt	downstream
D08	RepeatMasker	similarity	6128403	6128450	.	-	.	Name=LTR/Gypsy;Target=Athila8B_I-int 2712 2761;	GhCOL9_Dt	downstream
D08	RepeatMasker	similarity	6129146	6129280	.	+	.	Name=Unspecified;Target=rnd-2_family-330 4974 5108;	GhCOL9_Dt	downstream
D08	RepeatMasker	similarity	6131519	6131578	.	+	.	Name=Low_complexity;Target=A-rich 1 56;	GhCOL9_Dt	downstream
D08	RepeatMasker	similarity	6131519	6131559	.	+	.	Name=Simple_repeat;Target=(AAAAAT)n 1 41;	GhCOL9_Dt	downstream
D08	RepeatMasker	similarity	6131520	6131558	.	+	.	Name=Simple_repeat;Target=(AAAAT)n 1 39;	GhCOL9_Dt	downstream
